# Supplementary material for: Leading the Game, Losing the Competition: Identifying Leaders and Followers in a Repeated Game
Source: PLoS One. 2016 Mar 11;11(3):e0150398. doi: 10.1371/journal.pone.0150398 (PMC4788453; doi:10.1371/journal.pone.0150398)
Supplement: S1 Excel — Leader and followers.xlsx. (XLSX) [file pone.0150398.s001.xlsx]

## Sheet: ReadMe
Supplementary material to Seip: Leaders and followers in experimental games: a novel method for their identification
Calculating Leadin -lagging relationshhips for " Noussair and Willinger: Mixed strategies in an unprofitable game: an experiment"
Charles N. Noussair and Marc Willinger
Noussair: Department of Economics, Tilburg University, P. O. Box 90153, 5000 LE Tilburg, The Netherlands												. E-Mail: C.N.Noussair@uvt.nl.
Willinger: Faculté des Sciences Economiques, Université de Montpellier I, Avenue de la Mer, BP 9606, 34054 Montpellier Cedex 1, France.												E-mail: marc.willinger@lameta.univ-montp1.fr.
To use the method on other data than in the example, the following procedure could be used
1. copy the two series (for the pair of variables choosen: potential " leader and follower" or "information and descision") of data into columns in the spread sheet.
2.Center and normalize the data to unit standard deviation
3. Copy the calculations from the MethodExample sheet G2 to L4
4. Extend the calculations downward to the next last data pair
5. Calculate LL- strength			K22
6. Show running average of Leading lagging angels						G4-G19

## Sheet: Raw Data -French
Leaders and followers in repeated games: a novel method for their identification
This is the raw data as recorded for the game; in the next sheet, the data are all cast into numerical format
		Période	Décision	J1	J2	J3	J4	J5	J6	J7	J8	J9	J10	J11	J12	J13	J14	J15	J16
		1	Partenaire	2	1	4	3	6	5	8	7	10	9	12	11	14	13	16	15
			JetonsA	50	0	60	0	40	25	20	0	50	60	70	50	80	5	100	80
			JetonsB	50	100	40	100	60	75	80	100	50	40	30	50	20	95	0	20
			Choix	X	Z	W	Z	W	Z	X	Z	X	Y	X	Z	W	Z	W	Y
			Gain	10	0	0	190	0	190	10	0	0	10	10	0	0	190	190	0
			GainCumulé	10	0	0	190	0	190	10	0	0	10	10	0	0	190	190	0
				69	90	38	27	32	47	50	7	70	8	74	95	45	17	53	54
		2	Partenaire	2	1	4	3	6	5	8	7	10	9	12	11	14	13	16	15
			JetonsA	70	10	100	100	70	10	20	0	0	30	80	40	60	5	100	20
			JetonsB	30	90	0	0	30	90	80	100	100	70	20	60	40	95	0	80
			Choix	W	Z	W	Y	X	Z	X	Z	X	Z	W	Y	X	Z	W	Y
			Gain	0	190	190	0	10	0	10	0	10	0	190	0	10	0	190	0
			GainCumulé	10	190	190	190	10	190	20	0	10	10	200	0	10	190	380	0
				22	99	47	79	89	84	77	21	28	93	43	1	85	94	18	11
		3	Partenaire	2	1	4	3	6	5	8	7	10	9	12	11	14	13	16	15
			JetonsA	20	10	70	0	70	40	20	100	0	80	75	60	100	5	100	0
			JetonsB	80	90	30	100	30	60	80	0	100	20	25	40	0	95	0	100
			Choix	X	Z	W	Z	W	Z	W	Y	X	Z	W	Y	W	Y	W	Z
			Gain	10	0	0	190	0	190	190	0	10	0	190	0	190	0	0	190
			GainCumulé	20	190	190	380	10	380	210	0	20	10	390	0	200	190	380	190
				73	86	11	28	58	51	14	50	8	81	16	45	4	5	80	98
		4	Partenaire	2	1	4	3	6	5	8	7	10	9	12	11	14	13	16	15
			JetonsA	100	50	50	100	20	41	30	0	100	60	85	10	20	1	100	20
			JetonsB	0	50	50	0	80	59	70	100	0	40	15	90	80	99	0	80
			Choix	W	Y	X	Y	X	Z	W	Z	W	Y	W	Z	W	Z	W	Z
			Gain	190	0	0	10	10	0	0	190	190	0	0	190	0	190	0	190
			GainCumulé	210	190	190	390	20	380	210	190	210	10	390	190	200	380	380	380
				85	31	74	14	92	61	12	84	61	48	4	49	12	54	65	47
		5	Partenaire	2	1	4	3	6	5	8	7	10	9	12	11	14	13	16	15
			JetonsA	10	0	100	0	30	51	50	0	0	50	60	60	100	1	100	80
			JetonsB	90	100	0	100	70	49	50	100	100	50	40	40	0	99	0	20
			Choix	X	Z	W	Z	W	Y	X	Z	X	Z	X	Z	W	Z	W	Z
			Gain	10	0	0	190	190	0	10	0	10	0	10	0	0	190	0	190
			GainCumulé	220	190	190	580	210	380	220	190	220	10	400	190	200	570	380	570
				81	79	30	59	29	51	64	63	7	60	62	69	59	80	66	82
		6	Partenaire	2	1	4	3	6	5	8	7	10	9	12	11	14	13	16	15
			JetonsA	100	20	60	100	10	15	40	0	0	20	75	10	100	1	0	20
			JetonsB	0	80	40	0	90	85	60	100	100	80	25	90	0	99	100	80
			Choix	W	Y	W	Y	X	Z	W	Z	X	Z	W	Z	W	Z	X	Z
			Gain	190	0	190	0	10	0	0	190	10	0	0	190	0	190	10	0
			GainCumulé	410	190	380	580	220	380	220	380	230	10	400	380	200	760	390	570
				92	9	48	71	37	27	29	81	2	29	50	19	85	4	29	73
		7	Partenaire	2	1	4	3	6	5	8	7	10	9	12	11	14	13	16	15
			JetonsA	20	0	50	0	0	25	50	100	70	65	100	10	0	1	100	90
			JetonsB	80	100	50	100	100	75	50	0	30	35	0	90	100	99	0	10
			Choix	X	Z	W	Z	X	Z	W	Y	X	Y	W	Y	X	Z	W	Y
			Gain	10	0	0	190	10	0	190	0	0	10	190	0	10	0	190	0
			GainCumulé	420	190	380	770	230	380	410	380	230	20	590	380	210	760	580	570
				89	93	4	2	43	37	28	23	97	60	16	4	85	21	58	30
		8	Partenaire	2	1	4	3	6	5	8	7	10	9	12	11	14	13	16	15
			JetonsA	90	0	100	0	20	90	100	0	100	32	100	30	80	0	100	10
			JetonsB	10	100	0	100	80	10	0	100	0	68	0	70	20	100	0	90
			Choix	W	Z	W	Z	X	Y	W	Z	W	Z	W	Z	W	Z	W	Z
			Gain	0	190	0	190	0	10	0	190	0	190	0	190	0	190	0	190
			GainCumulé	420	380	380	960	230	390	410	570	230	210	590	570	210	950	580	760
				76	46	28	25	86	71	56	95	80	78	68	85	20	25	47	66
		9	Partenaire	2	1	4	3	6	5	8	7	10	9	12	11	14	13	16	15
			JetonsA	100	0	0	100	60	5	50	100	0	50	60	20	100	0	0	10
			JetonsB	0	100	100	0	40	95	50	0	100	50	40	80	0	100	100	90
			Choix	W	Z	X	Y	W	Z	X	Y	X	Y	W	Z	W	Z	X	Z
			Gain	0	190	0	10	0	190	0	10	0	10	0	190	0	190	10	0
			GainCumulé	420	570	380	970	230	580	410	580	230	220	590	760	210	1140	590	760
				92	21	23	73	15	55	59	91	67	22	26	55	92	76	86	17
		10	Partenaire	2	1	4	3	6	5	8	7	10	9	12	11	14	13	16	15
			JetonsA	50	0	60	0	40	40	50	100	100	28	40	1	0	0	100	10
			JetonsB	50	100	40	100	60	60	50	0	0	72	60	99	100	100	0	90
			Choix	W	Z	X	Z	X	Y	X	Y	W	Z	X	Z	X	Z	W	Z
			Gain	0	190	10	0	0	10	0	10	0	190	10	0	10	0	0	190
			GainCumulé	420	760	390	970	230	590	410	590	230	410	600	760	220	1140	590	950
				49	45	85	48	78	32	74	83	75	85	84	25	75	75	41	81
		11	Partenaire	2	1	4	3	6	5	8	7	10	9	12	11	14	13	16	15
			JetonsA	100	0	50	0	20	85	100	100	0	15	60	0	0	0	0	90
			JetonsB	0	100	50	100	80	15	0	0	100	85	40	100	100	100	100	10
			Choix	W	Z	W	Z	W	Y	W	Y	X	Z	X	Z	X	Z	X	Y
			Gain	0	190	0	190	190	0	190	0	10	0	10	0	10	0	0	10
			GainCumulé	420	950	390	1160	420	590	600	590	240	410	610	760	230	1140	590	960
				15	21	45	52	19	82	38	5	84	34	84	56	47	99	87	27
		12	Partenaire	2	1	4	3	6	5	8	7	10	9	12	11	14	13	16	15
			JetonsA	70	100	100	100	30	10	10	0	50	55	30	90	45	0	100	90
			JetonsB	30	0	0	0	70	90	90	100	50	45	70	10	55	100	0	10
			Choix	W	Y	W	Y	W	Z	X	Z	W	Y	X	Y	W	Z	W	Z
			Gain	190	0	190	0	0	190	10	0	190	0	0	10	0	190	0	190
			GainCumulé	610	950	580	1160	420	780	610	590	430	410	610	770	230	1330	590	1150
				58	54	86	38	20	100	13	76	24	24	43	62	22	90	77	91
		13	Partenaire	2	1	4	3	6	5	8	7	10	9	12	11	14	13	16	15
			JetonsA	70	0	100	0	40	5	10	0	10	60	80	20	0	0	100	90
			JetonsB	30	100	0	100	60	95	90	100	90	40	20	80	100	100	0	10
			Choix	W	Z	W	Z	W	Z	X	Z	X	Y	W	Z	X	Z	W	Y
			Gain	0	190	0	190	0	190	10	0	0	10	0	190	10	0	190	0
			GainCumulé	610	1140	580	1350	420	970	620	590	430	420	610	960	240	1330	780	1150
				64	35	79	82	27	45	71	1	75	39	63	64	36	30	96	61
		14	Partenaire	2	1	4	3	6	5	8	7	10	9	12	11	14	13	16	15
			JetonsA	20	70	20	0	60	40	10	0	100	27	60	20	0	0	100	10
			JetonsB	80	30	80	100	40	60	90	100	0	73	40	80	100	100	0	90
			Choix	W	Z	X	Z	W	Z	W	Z	W	Y	W	Y	X	Z	W	Z
			Gain	0	190	10	0	0	190	0	190	190	0	190	0	10	0	0	190
			GainCumulé	610	1330	590	1350	420	1160	620	780	620	420	800	960	250	1330	780	1340
				20	78	22	66	5	47	6	36	14	25	43	10	14	30	82	97
		15	Partenaire	2	1	4	3	6	5	8	7	10	9	12	11	14	13	16	15
			JetonsA	100	100	70	0	20	45	0	100	25	64	60	0	40	0	100	10
			JetonsB	0	0	30	100	80	55	100	0	75	36	40	100	60	100	0	90
			Choix	W	Y	W	Z	W	Z	X	Y	X	Z	X	Z	W	Z	W	Z
			Gain	190	0	0	190	0	190	0	10	10	0	10	0	0	190	0	190
			GainCumulé	800	1330	590	1540	420	1350	620	790	630	420	810	960	250	1520	780	1530
				32	72	66	92	12	58	66	44	79	65	68	10	36	85	99	80
		16	Partenaire	2	1	4	3	6	5	8	7	10	9	12	11	14	13	16	15
			JetonsA	0	0	100	0	80	5	100	100	75	10	68	0	0	0	100	90
			JetonsB	100	100	0	100	20	95	0	0	25	90	32	100	100	100	0	10
			Choix	X	Z	W	Z	W	Z	W	Y	W	Z	W	Z	X	Z	W	Y
			Gain	10	0	0	190	0	190	190	0	0	190	0	190	10	0	190	0
			GainCumulé	810	1330	590	1730	420	1540	810	790	630	610	810	1150	260	1520	970	1530
				100	3	31	50	56	48	33	25	39	84	1	1	27	27	48	53
		17	Partenaire	2	1	4	3	6	5	8	7	10	9	12	11	14	13	16	15
			JetonsA	90	30	20	100	60	0	100	0	100	23	60	0	0	0	100	90
			JetonsB	10	70	80	0	40	100	0	100	0	77	40	100	100	100	0	10
			Choix	X	Y	X	Y	X	Z	W	Z	W	Z	W	Z	X	Z	W	Y
			Gain	0	10	0	10	10	0	0	190	0	190	0	190	10	0	190	0
			GainCumulé	810	1340	590	1740	430	1540	810	980	630	800	810	1340	270	1520	1160	1530
				100	24	92	79	64	73	87	19	9	58	2	74	5	11	48	6
		18	Partenaire	2	1	4	3	6	5	8	7	10	9	12	11	14	13	16	15
			JetonsA	100	0	100	0	80	10	100	100	100	11	30	0	50	0	100	90
			JetonsB	0	100	0	100	20	90	0	0	0	89	70	100	50	100	0	10
			Choix	W	Z	W	Z	W	Z	W	Y	W	Z	X	Z	X	Z	W	Y
			Gain	0	190	0	190	0	190	190	0	0	190	10	0	10	0	190	0
			GainCumulé	810	1530	590	1930	430	1730	1000	980	630	990	820	1340	280	1520	1350	1530
				2	4	86	39	30	36	86	7	23	22	31	24	88	58	48	28
		19	Partenaire	2	1	4	3	6	5	8	7	10	9	12	11	14	13	16	15
			JetonsA	50	0	0	0	70	5	0	0	0	22	30	0	50	100	100	90
			JetonsB	50	100	100	100	30	95	100	100	100	78	70	100	50	0	0	10
			Choix	W	Z	X	Z	W	Z	X	Z	X	Z	X	Z	X	Y	W	Y
			Gain	0	190	10	0	0	190	10	0	10	0	10	0	0	10	190	0
			GainCumulé	810	1720	600	1930	430	1920	1010	980	640	990	830	1340	280	1530	1540	1530
				19	37	67	73	58	87	82	76	17	51	51	53	71	8	57	36
		20	Partenaire	2	1	4	3	6	5	8	7	10	9	12	11	14	13	16	15
			JetonsA	100	70	0	0	20	10	0	0	0	9	25	100	0	0	100	10
			JetonsB	0	30	100	100	80	90	100	100	100	91	75	0	100	100	0	90
			Choix	W	Y	X	Z	X	Z	X	Z	X	Z	X	Y	X	Z	W	Y
			Gain	190	0	10	0	10	0	10	0	10	0	0	10	10	0	190	0
			GainCumulé	1000	1720	610	1930	440	1920	1020	980	650	990	830	1350	290	1530	1730	1530
				16	55	68	53	80	68	60	77	46	16	45	5	50	99	83	10
		21	Partenaire	2	1	4	3	6	5	8	7	10	9	12	11	14	13	16	15
			JetonsA	20	0	0	100	40	0	0	0	0	36	80	0	0	100	0	0
			JetonsB	80	100	100	0	60	100	100	100	100	64	20	100	100	0	100	100
			Choix	X	Z	X	Y	X	Z	X	Z	X	Z	W	Z	X	Y	X	Z
			Gain	10	0	0	10	10	0	10	0	10	0	0	190	0	10	10	0
			GainCumulé	1010	1720	610	1940	450	1920	1030	980	660	990	830	1540	290	1540	1740	1530
				43	72	20	65	56	31	6	18	58	57	27	6	100	90	78	81
		22	Partenaire	2	1	4	3	6	5	8	7	10	9	12	11	14	13	16	15
			JetonsA	0	0	100	100	0	95	0	0	20	15	55	100	70	0	0	0
			JetonsB	100	100	0	0	100	5	100	100	80	85	45	0	30	100	100	100
			Choix	X	Z	W	Y	X	Y	X	Z	X	Z	X	Y	W	Z	X	Z
			Gain	10	0	190	0	0	10	10	0	10	0	0	10	0	190	10	0
			GainCumulé	1020	1720	800	1940	450	1930	1040	980	670	990	830	1550	290	1730	1750	1530
				49	24	94	77	93	50	37	45	39	89	72	15	44	61	100	36
		23	Partenaire	2	1	4	3	6	5	8	7	10	9	12	11	14	13	16	15
			JetonsA	100	0	50	100	40	5	0	0	50	87	60	0	0	0	0	0
			JetonsB	0	100	50	0	60	95	100	100	50	13	40	100	100	100	100	100
			Choix	W	Z	W	Y	X	Z	X	Z	X	Y	W	Z	X	Z	X	Z
			Gain	0	190	190	0	10	0	10	0	0	10	0	190	10	0	10	0
			GainCumulé	1020	1910	990	1940	460	1930	1050	980	670	1000	830	1740	300	1730	1760	1530
				17	41	8	96	92	14	16	98	70	49	21	24	68	42	62	72
		24	Partenaire	2	1	4	3	6	5	8	7	10	9	12	11	14	13	16	15
			JetonsA	90	0	60	0	80	95	0	0	80	61	80	0	1	0	0	100
			JetonsB	10	100	40	100	20	5	100	100	20	39	20	100	99	100	100	0
			Choix	W	Z	X	Z	X	Y	X	Z	X	Z	W	Z	X	Z	X	Y
			Gain	0	190	10	0	0	10	10	0	10	0	0	190	10	0	0	10
			GainCumulé	1020	2100	1000	1940	460	1940	1060	980	680	1000	830	1930	310	1730	1760	1540
				17	63	64	9	85	66	55	38	99	98	79	93	22	100	42	99
		25	Partenaire	2	1	4	3	6	5	8	7	10	9	12	11	14	13	16	15
			JetonsA	0	0	100	0	40	5	0	0	100	50	55	0	50	0	100	0
			JetonsB	100	100	0	100	60	95	100	100	0	50	45	100	50	100	0	100
			Choix	X	Z	W	Z	X	Y	X	Z	W	Y	X	Z	W	Z	W	Z
			Gain	10	0	0	190	0	10	10	0	190	0	10	0	0	190	0	190
			GainCumulé	1030	2100	1000	2130	460	1950	1070	980	870	1000	840	1930	310	1920	1760	1730
				76	36	28	46	91	2	79	47	15	17	84	21	22	96	99	81
		26	Partenaire	2	1	4	3	6	5	8	7	10	9	12	11	14	13	16	15
			JetonsA	100	0	20	0	20	2	0	0	0	50	75	0	0	100	100	0
			JetonsB	0	100	80	100	80	98	100	100	100	50	25	100	100	0	0	100
			Choix	W	Z	X	Z	X	Z	X	Z	X	Z	X	Z	X	Y	W	Z
			Gain	0	190	10	0	10	0	10	0	10	0	10	0	0	10	0	190
			GainCumulé	1030	2290	1010	2130	470	1950	1080	980	880	1000	850	1930	310	1930	1760	1920
				71	2	68	76	84	75	14	35	36	93	76	83	94	3	37	81
		27	Partenaire	2	1	4	3	6	5	8	7	10	9	12	11	14	13	16	15
			JetonsA	70	0	60	0	60	90	0	0	100	57	50	100	0	0	100	100
			JetonsB	30	100	40	100	40	10	100	100	0	43	50	0	100	100	0	0
			Choix	X	Z	W	Z	X	Y	X	Z	W	Z	X	Y	X	Z	W	Y
			Gain	10	0	0	190	0	10	10	0	0	190	0	10	10	0	190	0
			GainCumulé	1040	2290	1010	2320	470	1960	1090	980	880	1190	850	1940	320	1930	1950	1920
				85	35	58	16	66	45	57	85	19	77	99	52	40	78	2	74
		28	Partenaire	2	1	4	3	6	5	8	7	10	9	12	11	14	13	16	15
			JetonsA	30	0	40	100	100	100	0	100	0	21	80	0	100	0	100	0
			JetonsB	70	100	60	0	0	0	100	0	100	79	20	100	0	100	0	100
			Choix	X	Z	X	Y	W	Y	X	Y	X	Z	W	Z	W	Z	W	Z
			Gain	10	0	0	10	190	0	0	10	10	0	0	190	0	190	0	190
			GainCumulé	1050	2290	1010	2330	660	1960	1090	990	890	1190	850	2130	320	2120	1950	2110
				31	52	50	90	87	89	92	92	76	80	31	11	92	71	56	14
		29	Partenaire	2	1	4	3	6	5	8	7	10	9	12	11	14	13	16	15
			JetonsA	100	0	100	0	80	5	0	0	0	45	65	0	0	0	100	0
			JetonsB	0	100	0	100	20	95	100	100	100	55	35	100	100	100	0	100
			Choix	W	Z	W	Z	W	Z	X	Z	X	Z	W	Z	X	Z	W	Z
			Gain	0	190	0	190	0	190	10	0	10	0	0	190	10	0	0	190
			GainCumulé	1050	2480	1010	2520	660	2150	1100	990	900	1190	850	2320	330	2120	1950	2300
				24	53	18	3	59	38	76	48	84	62	14	85	21	74	31	51
		30	Partenaire	2	1	4	3	6	5	8	7	10	9	12	11	14	13	16	15
			JetonsA	30	0	10	0	40	5	0	100	20	100	20	0	0	0	100	0
			JetonsB	70	100	90	100	60	95	100	0	80	0	80	100	100	100	0	100
			Choix	X	Z	W	Z	W	Z	X	Y	X	Y	X	Z	X	Z	W	Z
			Gain	10	0	0	190	0	190	0	10	0	10	10	0	10	0	0	190
			GainCumulé	1060	2480	1010	2710	660	2340	1100	1000	900	1200	860	2320	340	2120	1950	2490
				41	50	1	56	14	90	92	96	63	35	95	19	80	57	8	96
		31	Partenaire	2	1	4	3	6	5	8	7	10	9	12	11	14	13	16	15
			JetonsA	40	0	50	100	60	40	0	100	0	100	35	0	0	0	0	0
			JetonsB	60	100	50	0	40	60	100	0	100	0	65	100	100	100	100	100
			Choix	X	Z	X	Y	X	Y	X	Y	X	Y	X	Z	X	Z	X	Z
			Gain	10	0	0	10	0	10	0	10	0	10	10	0	10	0	10	0
			GainCumulé	1070	2480	1010	2720	660	2350	1100	1010	900	1210	870	2320	350	2120	1960	2490
				45	7	52	1	86	33	14	64	53	6	50	67	36	100	35	42
		32	Partenaire	2	1	4	3	6	5	8	7	10	9	12	11	14	13	16	15
			JetonsA	100	0	50	0	40	50	100	100	0	100	40	0	0	0	100	0
			JetonsB	0	100	50	100	60	50	0	0	100	0	60	100	100	100	0	100
			Choix	W	Z	X	Z	X	Y	W	Y	X	Y	X	Z	X	Z	W	Z
			Gain	0	190	10	0	0	10	190	0	0	10	10	0	10	0	0	190
			GainCumulé	1070	2670	1020	2720	660	2360	1290	1010	900	1220	880	2320	360	2120	1960	2680
				34	3	70	21	71	44	17	80	43	56	47	71	93	30	76	25
		33	Partenaire	2	1	4	3	6	5	8	7	10	9	12	11	14	13	16	15
			JetonsA	100	0	50	100	60	5	0	0	0	100	35	100	25	100	100	100
			JetonsB	0	100	50	0	40	95	100	100	100	0	65	0	75	0	0	0
			Choix	W	Z	W	Y	X	Z	X	Z	X	Y	X	Y	W	Y	W	Y
			Gain	0	190	190	0	10	0	10	0	0	10	0	10	190	0	190	0
			GainCumulé	1070	2860	1210	2720	670	2360	1300	1010	900	1230	880	2330	550	2120	2150	2680
				22	30	15	96	78	35	91	51	32	20	72	71	25	37	16	41
		34	Partenaire	2	1	4	3	6	5	8	7	10	9	12	11	14	13	16	15
			JetonsA	70	0	50	0	0	40	0	0	100	100	85	0	35	0	100	100
			JetonsB	30	100	50	100	100	60	100	100	0	0	15	100	65	100	0	0
			Choix	W	Z	W	Z	X	Z	X	Z	W	Y	W	Z	X	Z	W	Y
			Gain	0	190	0	190	10	0	10	0	190	0	0	190	10	0	190	0
			GainCumulé	1070	3050	1210	2910	680	2360	1310	1010	1090	1230	880	2520	560	2120	2340	2680
				41	94	40	55	48	99	24	10	39	94	17	13	96	34	60	4
		35	Partenaire	2	1	4	3	6	5	8	7	10	9	12	11	14	13	16	15
			JetonsA	0	100	50	0	70	50	0	0	20	0	20	0	25	0	100	0
			JetonsB	100	0	50	100	30	50	100	100	80	100	80	100	75	100	0	100
			Choix	X	Y	W	Z	X	Y	X	Z	X	Z	X	Z	X	Z	W	Z
			Gain	0	10	0	190	0	10	10	0	10	0	10	0	10	0	0	190
			GainCumulé	1070	3060	1210	3100	680	2370	1320	1010	1100	1230	890	2520	570	2120	2340	2870
				64	85	16	87	88	49	69	62	84	24	52	98	38	19	45	25
		36	Partenaire	2	1	4	3	6	5	8	7	10	9	12	11	14	13	16	15
			JetonsA	0	0	50	100	70	5	100	0	100	56	65	100	30	100	100	0
			JetonsB	100	100	50	0	30	95	0	100	0	44	35	0	70	0	0	100
			Choix	X	Z	X	Y	W	Z	W	Z	W	Z	W	Y	X	Y	W	Z
			Gain	10	0	0	10	0	190	0	190	0	190	190	0	0	10	0	190
			GainCumulé	1080	3060	1210	3110	680	2560	1320	1200	1100	1420	1080	2520	570	2130	2340	3060
				21	98	85	79	17	12	34	92	69	100	6	62	66	82	62	2
		37	Partenaire	2	1	4	3	6	5	8	7	10	9	12	11	14	13	16	15
			JetonsA	100	0	100	0	70	50	0	100	0	63	70	0	0	0	100	0
			JetonsB	0	100	0	100	30	50	100	0	100	37	30	100	100	100	0	100
			Choix	W	Z	W	Z	W	Y	X	Y	X	Y	W	Z	X	Z	W	Z
			Gain	0	190	0	190	190	0	0	10	0	10	0	190	10	0	0	190
			GainCumulé	1080	3250	1210	3300	870	2560	1320	1210	1100	1430	1080	2710	580	2130	2340	3250
				51	67	37	48	21	16	44	27	12	16	30	86	32	33	69	84
		38	Partenaire	2	1	4	3	6	5	8	7	10	9	12	11	14	13	16	15
			JetonsA	70	0	100	0	70	5	0	100	75	78	55	0	25	0	100	0
			JetonsB	30	100	0	100	30	95	100	0	25	22	45	100	75	100	0	100
			Choix	X	Z	W	Z	W	Z	X	Y	W	Y	W	Z	X	Z	W	Z
			Gain	10	0	0	190	0	190	0	10	190	0	0	190	10	0	0	190
			GainCumulé	1090	3250	1210	3490	870	2750	1320	1220	1290	1430	1080	2900	590	2130	2340	3440
				76	55	62	91	67	43	46	97	18	28	18	56	43	65	11	38
		39	Partenaire	2	1	4	3	6	5	8	7	10	9	12	11	14	13	16	15
			JetonsA	70	0	0	100	80	40	100	0	100	38	20	0	60	0	100	100
			JetonsB	30	100	100	0	20	60	0	100	0	62	80	100	40	100	0	0
			Choix	X	Z	X	Y	X	Z	W	Z	W	Z	X	Z	X	Z	W	Y
			Gain	10	0	0	10	10	0	0	190	0	190	10	0	10	0	190	0
			GainCumulé	1100	3250	1210	3500	880	2750	1320	1410	1290	1620	1090	2900	600	2130	2530	3440
				74	96	10	83	93	81	51	78	26	54	87	92	86	24	15	50
		40	Partenaire	2	1	4	3	6	5	8	7	10	9	12	11	14	13	16	15
			JetonsA	100	0	100	0	40	5	100	0	0	38	25	100	30	95	100	50
			JetonsB	0	100	0	100	60	95	0	100	100	62	75	0	70	5	0	50
			Choix	W	Z	W	Z	W	Z	W	Z	X	Z	X	Y	X	Y	W	Y
			Gain	0	190	0	190	0	190	0	190	10	0	0	10	0	10	190	0
			GainCumulé	1100	3440	1210	3690	880	2940	1320	1600	1300	1620	1090	2910	600	2140	2720	3440
				1	87	18	45	7	17	34	94	95	60	45	25	86	36	33	40
		41	Partenaire	2	1	4	3	6	5	8	7	10	9	12	11	14	13	16	15
			JetonsA	80	0	50	0	20	55	0	0	80	0	65	0	0	95	100	0
			JetonsB	20	100	50	100	80	45	100	100	20	100	35	100	100	5	0	100
			Choix	W	Z	X	Z	W	Y	X	Z	X	Z	W	Z	X	Y	W	Z
			Gain	0	190	10	0	190	0	10	0	10	0	0	190	0	10	0	190
			GainCumulé	1100	3630	1220	3690	1070	2940	1330	1600	1310	1620	1090	3100	600	2150	2720	3630
				38	54	62	58	1	54	16	58	98	7	20	45	52	10	49	6
		42	Partenaire	2	1	4	3	6	5	8	7	10	9	12	11	14	13	16	15
			JetonsA	30	100	50	0	30	5	0	100	80	29	60	0	100	1	100	0
			JetonsB	70	0	50	100	70	95	100	0	20	71	40	100	0	99	0	100
			Choix	W	Y	X	Z	X	Z	X	Y	X	Z	W	Z	W	Z	W	Z
			Gain	190	0	10	0	10	0	0	10	10	0	0	190	0	190	0	190
			GainCumulé	1290	3630	1230	3690	1080	2940	1330	1610	1320	1620	1090	3290	600	2340	2720	3820
				25	99	97	11	80	58	62	72	85	45	40	23	54	97	57	87
		43	Partenaire	2	1	4	3	6	5	8	7	10	9	12	11	14	13	16	15
			JetonsA	70	0	50	0	70	40	0	100	0	0	20	0	70	0	100	100
			JetonsB	30	100	50	100	30	60	100	0	100	100	80	100	30	100	0	0
			Choix	W	Z	W	Z	W	Z	X	Y	X	Z	X	Z	W	Z	W	Y
			Gain	0	190	0	190	0	190	0	10	10	0	10	0	0	190	190	0
			GainCumulé	1290	3820	1230	3880	1080	3130	1330	1620	1330	1620	1100	3290	600	2530	2910	3820
				27	51	13	41	15	41	7	60	37	45	27	6	20	94	24	6
		44	Partenaire	2	1	4	3	6	5	8	7	10	9	12	11	14	13	16	15
			JetonsA	100	0	50	0	30	40	0	0	0	27	20	100	0	0	100	0
			JetonsB	0	100	50	100	70	60	100	100	100	73	80	0	100	100	0	100
			Choix	W	Z	W	Z	X	Z	X	Z	X	Y	W	Y	X	Z	W	Z
			Gain	0	190	0	190	10	0	10	0	0	10	190	0	10	0	0	190
			GainCumulé	1290	4010	1230	4070	1090	3130	1340	1620	1330	1630	1290	3290	610	2530	2910	4010
				95	71	18	100	80	89	39	4	1	24	12	69	99	92	39	91
		45	Partenaire	2	1	4	3	6	5	8	7	10	9	12	11	14	13	16	15
			JetonsA	40	0	50	100	80	1	50	100	100	51	45	0	25	0	100	0
			JetonsB	60	100	50	0	20	99	50	0	0	49	55	100	75	100	0	100
			Choix	X	Z	W	Y	W	Z	W	Y	W	Y	X	Z	X	Z	W	Z
			Gain	10	0	190	0	0	190	190	0	190	0	10	0	10	0	0	190
			GainCumulé	1300	4010	1420	4070	1090	3320	1530	1620	1520	1630	1300	3290	620	2530	2910	4200
				95	15	4	36	72	76	3	7	88	36	96	45	66	97	62	83
		46	Partenaire	2	1	4	3	6	5	8	7	10	9	12	11	14	13	16	15
			JetonsA	50	0	70	0	80	40	0	100	0	31	45	0	30	100	100	0
			JetonsB	50	100	30	100	20	60	100	0	100	69	55	100	70	0	0	100
			Choix	X	Z	W	Z	X	Z	X	Y	X	Y	X	Z	X	Y	W	Z
			Gain	10	0	0	190	10	0	0	10	0	10	10	0	0	10	0	190
			GainCumulé	1310	4010	1420	4260	1100	3320	1530	1630	1520	1640	1310	3290	620	2540	2910	4390
				95	28	45	33	95	87	93	63	95	24	66	47	36	66	33	51
		47	Partenaire	2	1	4	3	6	5	8	7	10	9	12	11	14	13	16	15
			JetonsA	100	0	40	0	80	40	50	0	100	82	25	0	55	0	100	0
			JetonsB	0	100	60	100	20	60	50	100	0	18	75	100	45	100	0	100
			Choix	W	Z	W	Z	X	Z	X	Z	W	Y	W	Z	X	Z	W	Z
			Gain	0	190	0	190	10	0	10	0	190	0	0	190	10	0	0	190
			GainCumulé	1310	4200	1420	4450	1110	3320	1540	1630	1710	1640	1310	3480	630	2540	2910	4580
				52	72	15	79	97	97	78	78	79	31	10	33	100	99	38	83
		48	Partenaire	2	1	4	3	6	5	8	7	10	9	12	11	14	13	16	15
			JetonsA	30	0	100	100	60	55	50	100	0	50	15	0	45	100	100	0
			JetonsB	70	100	0	0	40	45	50	0	100	50	85	100	55	0	0	100
			Choix	X	Z	W	Y	X	Y	X	Y	X	Z	X	Z	X	Y	W	Z
			Gain	10	0	190	0	0	10	0	10	10	0	10	0	0	10	0	190
			GainCumulé	1320	4200	1610	4450	1110	3330	1540	1640	1720	1640	1320	3480	630	2550	2910	4770
				41	56	79	84	88	13	74	41	23	97	73	27	52	11	37	36
		49	Partenaire	2	1	4	3	6	5	8	7	10	9	12	11	14	13	16	15
			JetonsA	70	0	100	0	100	5	0	100	80	73	15	0	0	0	100	0
			JetonsB	30	100	0	100	0	95	100	0	20	27	85	100	100	100	0	100
			Choix	W	Z	W	Z	W	Z	X	Y	X	Y	X	Z	X	Z	W	Z
			Gain	0	190	0	190	0	190	0	10	0	10	10	0	10	0	0	190
			GainCumulé	1320	4390	1610	4640	1110	3520	1540	1650	1720	1650	1330	3480	640	2550	2910	4960
				1	24	14	28	38	74	25	39	83	17	71	27	7	86	73	62
		50	Partenaire	2	1	4	3	6	5	8	7	10	9	12	11	14	13	16	15
			JetonsA	20	100	100	0	60	49	50	0	100	0	45	0	100	1	100	0
			JetonsB	80	0	0	100	40	51	50	100	0	100	55	100	0	99	0	100
			Choix	X	Y	W	Z	W	Y	W	Z	W	Z	W	Z	W	Z	W	Z
			Gain	0	10	0	190	190	0	0	190	0	190	0	190	0	190	0	190
			GainCumulé	1320	4400	1610	4830	1300	3520	1540	1840	1720	1840	1330	3670	640	2740	2910	5150
				89	98	40	27	29	21	9	76	71	38	24	72	40	3	41	57

## Sheet: Raw Data English
Leaders and followers in repeated games: a novel method for their identification
This is the raw data as recorded for the game; in the next sheet, the data are all cast into numerical format
		Period	Desicion	J1	J2	J3	J4	J5	J6	J7	J8	J9	J10	J11	J12	J13	J14	J15	J16
		1	Players	2	1	4	3	6	5	8	7	10	9	12	11	14	13	16	15
			Investment A	50	0	60	0	40	25	20	0	50	60	70	50	80	5	100	80
			Investment B	50	100	40	100	60	75	80	100	50	40	30	50	20	95	0	20
			Choice	X	Z	W	Z	W	Z	X	Z	X	Y	X	Z	W	Z	W	Y
			Payoff	10	0	0	190	0	190	10	0	0	10	10	0	0	190	190	0
			Cumulative payoff	10	0	0	190	0	190	10	0	0	10	10	0	0	190	190	0
				69	90	38	27	32	47	50	7	70	8	74	95	45	17	53	54
		2	Players	2	1	4	3	6	5	8	7	10	9	12	11	14	13	16	15
			Investment A	70	10	100	100	70	10	20	0	0	30	80	40	60	5	100	20
			Investment B	30	90	0	0	30	90	80	100	100	70	20	60	40	95	0	80
			Choice	W	Z	W	Y	X	Z	X	Z	X	Z	W	Y	X	Z	W	Y
			Payoff	0	190	190	0	10	0	10	0	10	0	190	0	10	0	190	0
			Cumulative payoff	10	190	190	190	10	190	20	0	10	10	200	0	10	190	380	0
				22	99	47	79	89	84	77	21	28	93	43	1	85	94	18	11
		3	Players	2	1	4	3	6	5	8	7	10	9	12	11	14	13	16	15
			Investment A	20	10	70	0	70	40	20	100	0	80	75	60	100	5	100	0
			Investment B	80	90	30	100	30	60	80	0	100	20	25	40	0	95	0	100
			Choice	X	Z	W	Z	W	Z	W	Y	X	Z	W	Y	W	Y	W	Z
			Payoff	10	0	0	190	0	190	190	0	10	0	190	0	190	0	0	190
			Cumulative payoff	20	190	190	380	10	380	210	0	20	10	390	0	200	190	380	190
				73	86	11	28	58	51	14	50	8	81	16	45	4	5	80	98
		4	Players	2	1	4	3	6	5	8	7	10	9	12	11	14	13	16	15
			Investment A	100	50	50	100	20	41	30	0	100	60	85	10	20	1	100	20
			Investment B	0	50	50	0	80	59	70	100	0	40	15	90	80	99	0	80
			Choice	W	Y	X	Y	X	Z	W	Z	W	Y	W	Z	W	Z	W	Z
			Payoff	190	0	0	10	10	0	0	190	190	0	0	190	0	190	0	190
			Cumulative payoff	210	190	190	390	20	380	210	190	210	10	390	190	200	380	380	380
				85	31	74	14	92	61	12	84	61	48	4	49	12	54	65	47
		5	Players	2	1	4	3	6	5	8	7	10	9	12	11	14	13	16	15
			Investment A	10	0	100	0	30	51	50	0	0	50	60	60	100	1	100	80
			Investment B	90	100	0	100	70	49	50	100	100	50	40	40	0	99	0	20
			Choice	X	Z	W	Z	W	Y	X	Z	X	Z	X	Z	W	Z	W	Z
			Payoff	10	0	0	190	190	0	10	0	10	0	10	0	0	190	0	190
			Cumulative payoff	220	190	190	580	210	380	220	190	220	10	400	190	200	570	380	570
				81	79	30	59	29	51	64	63	7	60	62	69	59	80	66	82
		6	Players	2	1	4	3	6	5	8	7	10	9	12	11	14	13	16	15
			Investment A	100	20	60	100	10	15	40	0	0	20	75	10	100	1	0	20
			Investment B	0	80	40	0	90	85	60	100	100	80	25	90	0	99	100	80
			Choice	W	Y	W	Y	X	Z	W	Z	X	Z	W	Z	W	Z	X	Z
			Payoff	190	0	190	0	10	0	0	190	10	0	0	190	0	190	10	0
			Cumulative payoff	410	190	380	580	220	380	220	380	230	10	400	380	200	760	390	570
				92	9	48	71	37	27	29	81	2	29	50	19	85	4	29	73
		7	Players	2	1	4	3	6	5	8	7	10	9	12	11	14	13	16	15
			Investment A	20	0	50	0	0	25	50	100	70	65	100	10	0	1	100	90
			Investment B	80	100	50	100	100	75	50	0	30	35	0	90	100	99	0	10
			Choice	X	Z	W	Z	X	Z	W	Y	X	Y	W	Y	X	Z	W	Y
			Payoff	10	0	0	190	10	0	190	0	0	10	190	0	10	0	190	0
			Cumulative payoff	420	190	380	770	230	380	410	380	230	20	590	380	210	760	580	570
				89	93	4	2	43	37	28	23	97	60	16	4	85	21	58	30
		8	Players	2	1	4	3	6	5	8	7	10	9	12	11	14	13	16	15
			Investment A	90	0	100	0	20	90	100	0	100	32	100	30	80	0	100	10
			Investment B	10	100	0	100	80	10	0	100	0	68	0	70	20	100	0	90
			Choice	W	Z	W	Z	X	Y	W	Z	W	Z	W	Z	W	Z	W	Z
			Payoff	0	190	0	190	0	10	0	190	0	190	0	190	0	190	0	190
			Cumulative payoff	420	380	380	960	230	390	410	570	230	210	590	570	210	950	580	760
				76	46	28	25	86	71	56	95	80	78	68	85	20	25	47	66
		9	Players	2	1	4	3	6	5	8	7	10	9	12	11	14	13	16	15
			Investment A	100	0	0	100	60	5	50	100	0	50	60	20	100	0	0	10
			Investment B	0	100	100	0	40	95	50	0	100	50	40	80	0	100	100	90
			Choice	W	Z	X	Y	W	Z	X	Y	X	Y	W	Z	W	Z	X	Z
			Payoff	0	190	0	10	0	190	0	10	0	10	0	190	0	190	10	0
			Cumulative payoff	420	570	380	970	230	580	410	580	230	220	590	760	210	1140	590	760
				92	21	23	73	15	55	59	91	67	22	26	55	92	76	86	17
		10	Players	2	1	4	3	6	5	8	7	10	9	12	11	14	13	16	15
			Investment A	50	0	60	0	40	40	50	100	100	28	40	1	0	0	100	10
			Investment B	50	100	40	100	60	60	50	0	0	72	60	99	100	100	0	90
			Choice	W	Z	X	Z	X	Y	X	Y	W	Z	X	Z	X	Z	W	Z
			Payoff	0	190	10	0	0	10	0	10	0	190	10	0	10	0	0	190
			Cumulative payoff	420	760	390	970	230	590	410	590	230	410	600	760	220	1140	590	950
				49	45	85	48	78	32	74	83	75	85	84	25	75	75	41	81
		11	Players	2	1	4	3	6	5	8	7	10	9	12	11	14	13	16	15
			Investment A	100	0	50	0	20	85	100	100	0	15	60	0	0	0	0	90
			Investment B	0	100	50	100	80	15	0	0	100	85	40	100	100	100	100	10
			Choice	W	Z	W	Z	W	Y	W	Y	X	Z	X	Z	X	Z	X	Y
			Payoff	0	190	0	190	190	0	190	0	10	0	10	0	10	0	0	10
			Cumulative payoff	420	950	390	1160	420	590	600	590	240	410	610	760	230	1140	590	960
				15	21	45	52	19	82	38	5	84	34	84	56	47	99	87	27
		12	Players	2	1	4	3	6	5	8	7	10	9	12	11	14	13	16	15
			Investment A	70	100	100	100	30	10	10	0	50	55	30	90	45	0	100	90
			Investment B	30	0	0	0	70	90	90	100	50	45	70	10	55	100	0	10
			Choice	W	Y	W	Y	W	Z	X	Z	W	Y	X	Y	W	Z	W	Z
			Payoff	190	0	190	0	0	190	10	0	190	0	0	10	0	190	0	190
			Cumulative payoff	610	950	580	1160	420	780	610	590	430	410	610	770	230	1330	590	1150
				58	54	86	38	20	100	13	76	24	24	43	62	22	90	77	91
		13	Players	2	1	4	3	6	5	8	7	10	9	12	11	14	13	16	15
			Investment A	70	0	100	0	40	5	10	0	10	60	80	20	0	0	100	90
			Investment B	30	100	0	100	60	95	90	100	90	40	20	80	100	100	0	10
			Choice	W	Z	W	Z	W	Z	X	Z	X	Y	W	Z	X	Z	W	Y
			Payoff	0	190	0	190	0	190	10	0	0	10	0	190	10	0	190	0
			Cumulative payoff	610	1140	580	1350	420	970	620	590	430	420	610	960	240	1330	780	1150
				64	35	79	82	27	45	71	1	75	39	63	64	36	30	96	61
		14	Players	2	1	4	3	6	5	8	7	10	9	12	11	14	13	16	15
			Investment A	20	70	20	0	60	40	10	0	100	27	60	20	0	0	100	10
			Investment B	80	30	80	100	40	60	90	100	0	73	40	80	100	100	0	90
			Choice	W	Z	X	Z	W	Z	W	Z	W	Y	W	Y	X	Z	W	Z
			Payoff	0	190	10	0	0	190	0	190	190	0	190	0	10	0	0	190
			Cumulative payoff	610	1330	590	1350	420	1160	620	780	620	420	800	960	250	1330	780	1340
				20	78	22	66	5	47	6	36	14	25	43	10	14	30	82	97
		15	Players	2	1	4	3	6	5	8	7	10	9	12	11	14	13	16	15
			Investment A	100	100	70	0	20	45	0	100	25	64	60	0	40	0	100	10
			Investment B	0	0	30	100	80	55	100	0	75	36	40	100	60	100	0	90
			Choice	W	Y	W	Z	W	Z	X	Y	X	Z	X	Z	W	Z	W	Z
			Payoff	190	0	0	190	0	190	0	10	10	0	10	0	0	190	0	190
			Cumulative payoff	800	1330	590	1540	420	1350	620	790	630	420	810	960	250	1520	780	1530
				32	72	66	92	12	58	66	44	79	65	68	10	36	85	99	80
		16	Players	2	1	4	3	6	5	8	7	10	9	12	11	14	13	16	15
			Investment A	0	0	100	0	80	5	100	100	75	10	68	0	0	0	100	90
			Investment B	100	100	0	100	20	95	0	0	25	90	32	100	100	100	0	10
			Choice	X	Z	W	Z	W	Z	W	Y	W	Z	W	Z	X	Z	W	Y
			Payoff	10	0	0	190	0	190	190	0	0	190	0	190	10	0	190	0
			Cumulative payoff	810	1330	590	1730	420	1540	810	790	630	610	810	1150	260	1520	970	1530
				100	3	31	50	56	48	33	25	39	84	1	1	27	27	48	53
		17	Players	2	1	4	3	6	5	8	7	10	9	12	11	14	13	16	15
			Investment A	90	30	20	100	60	0	100	0	100	23	60	0	0	0	100	90
			Investment B	10	70	80	0	40	100	0	100	0	77	40	100	100	100	0	10
			Choice	X	Y	X	Y	X	Z	W	Z	W	Z	W	Z	X	Z	W	Y
			Payoff	0	10	0	10	10	0	0	190	0	190	0	190	10	0	190	0
			Cumulative payoff	810	1340	590	1740	430	1540	810	980	630	800	810	1340	270	1520	1160	1530
				100	24	92	79	64	73	87	19	9	58	2	74	5	11	48	6
		18	Players	2	1	4	3	6	5	8	7	10	9	12	11	14	13	16	15
			Investment A	100	0	100	0	80	10	100	100	100	11	30	0	50	0	100	90
			Investment B	0	100	0	100	20	90	0	0	0	89	70	100	50	100	0	10
			Choice	W	Z	W	Z	W	Z	W	Y	W	Z	X	Z	X	Z	W	Y
			Payoff	0	190	0	190	0	190	190	0	0	190	10	0	10	0	190	0
			Cumulative payoff	810	1530	590	1930	430	1730	1000	980	630	990	820	1340	280	1520	1350	1530
				2	4	86	39	30	36	86	7	23	22	31	24	88	58	48	28
		19	Players	2	1	4	3	6	5	8	7	10	9	12	11	14	13	16	15
			Investment A	50	0	0	0	70	5	0	0	0	22	30	0	50	100	100	90
			Investment B	50	100	100	100	30	95	100	100	100	78	70	100	50	0	0	10
			Choice	W	Z	X	Z	W	Z	X	Z	X	Z	X	Z	X	Y	W	Y
			Payoff	0	190	10	0	0	190	10	0	10	0	10	0	0	10	190	0
			Cumulative payoff	810	1720	600	1930	430	1920	1010	980	640	990	830	1340	280	1530	1540	1530
				19	37	67	73	58	87	82	76	17	51	51	53	71	8	57	36
		20	Players	2	1	4	3	6	5	8	7	10	9	12	11	14	13	16	15
			Investment A	100	70	0	0	20	10	0	0	0	9	25	100	0	0	100	10
			Investment B	0	30	100	100	80	90	100	100	100	91	75	0	100	100	0	90
			Choice	W	Y	X	Z	X	Z	X	Z	X	Z	X	Y	X	Z	W	Y
			Payoff	190	0	10	0	10	0	10	0	10	0	0	10	10	0	190	0
			Cumulative payoff	1000	1720	610	1930	440	1920	1020	980	650	990	830	1350	290	1530	1730	1530
				16	55	68	53	80	68	60	77	46	16	45	5	50	99	83	10
		21	Players	2	1	4	3	6	5	8	7	10	9	12	11	14	13	16	15
			Investment A	20	0	0	100	40	0	0	0	0	36	80	0	0	100	0	0
			Investment B	80	100	100	0	60	100	100	100	100	64	20	100	100	0	100	100
			Choice	X	Z	X	Y	X	Z	X	Z	X	Z	W	Z	X	Y	X	Z
			Payoff	10	0	0	10	10	0	10	0	10	0	0	190	0	10	10	0
			Cumulative payoff	1010	1720	610	1940	450	1920	1030	980	660	990	830	1540	290	1540	1740	1530
				43	72	20	65	56	31	6	18	58	57	27	6	100	90	78	81
		22	Players	2	1	4	3	6	5	8	7	10	9	12	11	14	13	16	15
			Investment A	0	0	100	100	0	95	0	0	20	15	55	100	70	0	0	0
			Investment B	100	100	0	0	100	5	100	100	80	85	45	0	30	100	100	100
			Choice	X	Z	W	Y	X	Y	X	Z	X	Z	X	Y	W	Z	X	Z
			Payoff	10	0	190	0	0	10	10	0	10	0	0	10	0	190	10	0
			Cumulative payoff	1020	1720	800	1940	450	1930	1040	980	670	990	830	1550	290	1730	1750	1530
				49	24	94	77	93	50	37	45	39	89	72	15	44	61	100	36
		23	Players	2	1	4	3	6	5	8	7	10	9	12	11	14	13	16	15
			Investment A	100	0	50	100	40	5	0	0	50	87	60	0	0	0	0	0
			Investment B	0	100	50	0	60	95	100	100	50	13	40	100	100	100	100	100
			Choice	W	Z	W	Y	X	Z	X	Z	X	Y	W	Z	X	Z	X	Z
			Payoff	0	190	190	0	10	0	10	0	0	10	0	190	10	0	10	0
			Cumulative payoff	1020	1910	990	1940	460	1930	1050	980	670	1000	830	1740	300	1730	1760	1530
				17	41	8	96	92	14	16	98	70	49	21	24	68	42	62	72
		24	Players	2	1	4	3	6	5	8	7	10	9	12	11	14	13	16	15
			Investment A	90	0	60	0	80	95	0	0	80	61	80	0	1	0	0	100
			Investment B	10	100	40	100	20	5	100	100	20	39	20	100	99	100	100	0
			Choice	W	Z	X	Z	X	Y	X	Z	X	Z	W	Z	X	Z	X	Y
			Payoff	0	190	10	0	0	10	10	0	10	0	0	190	10	0	0	10
			Cumulative payoff	1020	2100	1000	1940	460	1940	1060	980	680	1000	830	1930	310	1730	1760	1540
				17	63	64	9	85	66	55	38	99	98	79	93	22	100	42	99
		25	Players	2	1	4	3	6	5	8	7	10	9	12	11	14	13	16	15
			Investment A	0	0	100	0	40	5	0	0	100	50	55	0	50	0	100	0
			Investment B	100	100	0	100	60	95	100	100	0	50	45	100	50	100	0	100
			Choice	X	Z	W	Z	X	Y	X	Z	W	Y	X	Z	W	Z	W	Z
			Payoff	10	0	0	190	0	10	10	0	190	0	10	0	0	190	0	190
			Cumulative payoff	1030	2100	1000	2130	460	1950	1070	980	870	1000	840	1930	310	1920	1760	1730
				76	36	28	46	91	2	79	47	15	17	84	21	22	96	99	81
		26	Players	2	1	4	3	6	5	8	7	10	9	12	11	14	13	16	15
			Investment A	100	0	20	0	20	2	0	0	0	50	75	0	0	100	100	0
			Investment B	0	100	80	100	80	98	100	100	100	50	25	100	100	0	0	100
			Choice	W	Z	X	Z	X	Z	X	Z	X	Z	X	Z	X	Y	W	Z
			Payoff	0	190	10	0	10	0	10	0	10	0	10	0	0	10	0	190
			Cumulative payoff	1030	2290	1010	2130	470	1950	1080	980	880	1000	850	1930	310	1930	1760	1920
				71	2	68	76	84	75	14	35	36	93	76	83	94	3	37	81
		27	Players	2	1	4	3	6	5	8	7	10	9	12	11	14	13	16	15
			Investment A	70	0	60	0	60	90	0	0	100	57	50	100	0	0	100	100
			Investment B	30	100	40	100	40	10	100	100	0	43	50	0	100	100	0	0
			Choice	X	Z	W	Z	X	Y	X	Z	W	Z	X	Y	X	Z	W	Y
			Payoff	10	0	0	190	0	10	10	0	0	190	0	10	10	0	190	0
			Cumulative payoff	1040	2290	1010	2320	470	1960	1090	980	880	1190	850	1940	320	1930	1950	1920
				85	35	58	16	66	45	57	85	19	77	99	52	40	78	2	74
		28	Players	2	1	4	3	6	5	8	7	10	9	12	11	14	13	16	15
			Investment A	30	0	40	100	100	100	0	100	0	21	80	0	100	0	100	0
			Investment B	70	100	60	0	0	0	100	0	100	79	20	100	0	100	0	100
			Choice	X	Z	X	Y	W	Y	X	Y	X	Z	W	Z	W	Z	W	Z
			Payoff	10	0	0	10	190	0	0	10	10	0	0	190	0	190	0	190
			Cumulative payoff	1050	2290	1010	2330	660	1960	1090	990	890	1190	850	2130	320	2120	1950	2110
				31	52	50	90	87	89	92	92	76	80	31	11	92	71	56	14
		29	Players	2	1	4	3	6	5	8	7	10	9	12	11	14	13	16	15
			Investment A	100	0	100	0	80	5	0	0	0	45	65	0	0	0	100	0
			Investment B	0	100	0	100	20	95	100	100	100	55	35	100	100	100	0	100
			Choice	W	Z	W	Z	W	Z	X	Z	X	Z	W	Z	X	Z	W	Z
			Payoff	0	190	0	190	0	190	10	0	10	0	0	190	10	0	0	190
			Cumulative Payoff	1050	2480	1010	2520	660	2150	1100	990	900	1190	850	2320	330	2120	1950	2300
				24	53	18	3	59	38	76	48	84	62	14	85	21	74	31	51
		30	Players	2	1	4	3	6	5	8	7	10	9	12	11	14	13	16	15
			Investment A	30	0	10	0	40	5	0	100	20	100	20	0	0	0	100	0
			Investment B	70	100	90	100	60	95	100	0	80	0	80	100	100	100	0	100
			Choice	X	Z	W	Z	W	Z	X	Y	X	Y	X	Z	X	Z	W	Z
			Payoff	10	0	0	190	0	190	0	10	0	10	10	0	10	0	0	190
			Cumulative Payoff	1060	2480	1010	2710	660	2340	1100	1000	900	1200	860	2320	340	2120	1950	2490
				41	50	1	56	14	90	92	96	63	35	95	19	80	57	8	96
		31	Players	2	1	4	3	6	5	8	7	10	9	12	11	14	13	16	15
			Investment A	40	0	50	100	60	40	0	100	0	100	35	0	0	0	0	0
			Investment B	60	100	50	0	40	60	100	0	100	0	65	100	100	100	100	100
			Choice	X	Z	X	Y	X	Y	X	Y	X	Y	X	Z	X	Z	X	Z
			Payoff	10	0	0	10	0	10	0	10	0	10	10	0	10	0	10	0
			Cumulative Payoff	1070	2480	1010	2720	660	2350	1100	1010	900	1210	870	2320	350	2120	1960	2490
				45	7	52	1	86	33	14	64	53	6	50	67	36	100	35	42
		32	Players	2	1	4	3	6	5	8	7	10	9	12	11	14	13	16	15
			Investment A	100	0	50	0	40	50	100	100	0	100	40	0	0	0	100	0
			Investment B	0	100	50	100	60	50	0	0	100	0	60	100	100	100	0	100
			Choice	W	Z	X	Z	X	Y	W	Y	X	Y	X	Z	X	Z	W	Z
			Payoff	0	190	10	0	0	10	190	0	0	10	10	0	10	0	0	190
			Cumulative Payoff	1070	2670	1020	2720	660	2360	1290	1010	900	1220	880	2320	360	2120	1960	2680
				34	3	70	21	71	44	17	80	43	56	47	71	93	30	76	25
		33	Players	2	1	4	3	6	5	8	7	10	9	12	11	14	13	16	15
			Investment A	100	0	50	100	60	5	0	0	0	100	35	100	25	100	100	100
			Investment B	0	100	50	0	40	95	100	100	100	0	65	0	75	0	0	0
			Choice	W	Z	W	Y	X	Z	X	Z	X	Y	X	Y	W	Y	W	Y
			Payoff	0	190	190	0	10	0	10	0	0	10	0	10	190	0	190	0
			Cumulative Payoff	1070	2860	1210	2720	670	2360	1300	1010	900	1230	880	2330	550	2120	2150	2680
				22	30	15	96	78	35	91	51	32	20	72	71	25	37	16	41
		34	Players	2	1	4	3	6	5	8	7	10	9	12	11	14	13	16	15
			Investment A	70	0	50	0	0	40	0	0	100	100	85	0	35	0	100	100
			Investment B	30	100	50	100	100	60	100	100	0	0	15	100	65	100	0	0
			Choice	W	Z	W	Z	X	Z	X	Z	W	Y	W	Z	X	Z	W	Y
			Payoff	0	190	0	190	10	0	10	0	190	0	0	190	10	0	190	0
			Cumulative Payoff	1070	3050	1210	2910	680	2360	1310	1010	1090	1230	880	2520	560	2120	2340	2680
				41	94	40	55	48	99	24	10	39	94	17	13	96	34	60	4
		35	Players	2	1	4	3	6	5	8	7	10	9	12	11	14	13	16	15
			Investment A	0	100	50	0	70	50	0	0	20	0	20	0	25	0	100	0
			Investment B	100	0	50	100	30	50	100	100	80	100	80	100	75	100	0	100
			Choice	X	Y	W	Z	X	Y	X	Z	X	Z	X	Z	X	Z	W	Z
			Payoff	0	10	0	190	0	10	10	0	10	0	10	0	10	0	0	190
			Cumulative Payoff	1070	3060	1210	3100	680	2370	1320	1010	1100	1230	890	2520	570	2120	2340	2870
				64	85	16	87	88	49	69	62	84	24	52	98	38	19	45	25
		36	Players	2	1	4	3	6	5	8	7	10	9	12	11	14	13	16	15
			Investment A	0	0	50	100	70	5	100	0	100	56	65	100	30	100	100	0
			Investment B	100	100	50	0	30	95	0	100	0	44	35	0	70	0	0	100
			Choice	X	Z	X	Y	W	Z	W	Z	W	Z	W	Y	X	Y	W	Z
			Payoff	10	0	0	10	0	190	0	190	0	190	190	0	0	10	0	190
			Cumulative Payoff	1080	3060	1210	3110	680	2560	1320	1200	1100	1420	1080	2520	570	2130	2340	3060
				21	98	85	79	17	12	34	92	69	100	6	62	66	82	62	2
		37	Players	2	1	4	3	6	5	8	7	10	9	12	11	14	13	16	15
			Investment A	100	0	100	0	70	50	0	100	0	63	70	0	0	0	100	0
			Investment B	0	100	0	100	30	50	100	0	100	37	30	100	100	100	0	100
			Choice	W	Z	W	Z	W	Y	X	Y	X	Y	W	Z	X	Z	W	Z
			Payoff	0	190	0	190	190	0	0	10	0	10	0	190	10	0	0	190
			Cumulative Payoff	1080	3250	1210	3300	870	2560	1320	1210	1100	1430	1080	2710	580	2130	2340	3250
				51	67	37	48	21	16	44	27	12	16	30	86	32	33	69	84
		38	Players	2	1	4	3	6	5	8	7	10	9	12	11	14	13	16	15
			Investment A	70	0	100	0	70	5	0	100	75	78	55	0	25	0	100	0
			Investment B	30	100	0	100	30	95	100	0	25	22	45	100	75	100	0	100
			Choice	X	Z	W	Z	W	Z	X	Y	W	Y	W	Z	X	Z	W	Z
			Payoff	10	0	0	190	0	190	0	10	190	0	0	190	10	0	0	190
			Cumulative Payoff	1090	3250	1210	3490	870	2750	1320	1220	1290	1430	1080	2900	590	2130	2340	3440
				76	55	62	91	67	43	46	97	18	28	18	56	43	65	11	38
		39	Players	2	1	4	3	6	5	8	7	10	9	12	11	14	13	16	15
			Investment A	70	0	0	100	80	40	100	0	100	38	20	0	60	0	100	100
			Investment B	30	100	100	0	20	60	0	100	0	62	80	100	40	100	0	0
			Choice	X	Z	X	Y	X	Z	W	Z	W	Z	X	Z	X	Z	W	Y
			Payoff	10	0	0	10	10	0	0	190	0	190	10	0	10	0	190	0
			Cumulative Payoff	1100	3250	1210	3500	880	2750	1320	1410	1290	1620	1090	2900	600	2130	2530	3440
				74	96	10	83	93	81	51	78	26	54	87	92	86	24	15	50
		40	Players	2	1	4	3	6	5	8	7	10	9	12	11	14	13	16	15
			Investment A	100	0	100	0	40	5	100	0	0	38	25	100	30	95	100	50
			Investment B	0	100	0	100	60	95	0	100	100	62	75	0	70	5	0	50
			Choice	W	Z	W	Z	W	Z	W	Z	X	Z	X	Y	X	Y	W	Y
			Payoff	0	190	0	190	0	190	0	190	10	0	0	10	0	10	190	0
			Cumulative Payoff	1100	3440	1210	3690	880	2940	1320	1600	1300	1620	1090	2910	600	2140	2720	3440
				1	87	18	45	7	17	34	94	95	60	45	25	86	36	33	40
		41	Players	2	1	4	3	6	5	8	7	10	9	12	11	14	13	16	15
			Investment A	80	0	50	0	20	55	0	0	80	0	65	0	0	95	100	0
			Investment B	20	100	50	100	80	45	100	100	20	100	35	100	100	5	0	100
			Choice	W	Z	X	Z	W	Y	X	Z	X	Z	W	Z	X	Y	W	Z
			Payoff	0	190	10	0	190	0	10	0	10	0	0	190	0	10	0	190
			Cumulative Payoff	1100	3630	1220	3690	1070	2940	1330	1600	1310	1620	1090	3100	600	2150	2720	3630
				38	54	62	58	1	54	16	58	98	7	20	45	52	10	49	6
		42	Players	2	1	4	3	6	5	8	7	10	9	12	11	14	13	16	15
			Investment A	30	100	50	0	30	5	0	100	80	29	60	0	100	1	100	0
			Investment B	70	0	50	100	70	95	100	0	20	71	40	100	0	99	0	100
			Choice	W	Y	X	Z	X	Z	X	Y	X	Z	W	Z	W	Z	W	Z
			Payoff	190	0	10	0	10	0	0	10	10	0	0	190	0	190	0	190
			Cumulative Payoff	1290	3630	1230	3690	1080	2940	1330	1610	1320	1620	1090	3290	600	2340	2720	3820
				25	99	97	11	80	58	62	72	85	45	40	23	54	97	57	87
		43	Players	2	1	4	3	6	5	8	7	10	9	12	11	14	13	16	15
			Investment A	70	0	50	0	70	40	0	100	0	0	20	0	70	0	100	100
			Investment B	30	100	50	100	30	60	100	0	100	100	80	100	30	100	0	0
			Choice	W	Z	W	Z	W	Z	X	Y	X	Z	X	Z	W	Z	W	Y
			Payoff	0	190	0	190	0	190	0	10	10	0	10	0	0	190	190	0
			Cumulative Payoff	1290	3820	1230	3880	1080	3130	1330	1620	1330	1620	1100	3290	600	2530	2910	3820
				27	51	13	41	15	41	7	60	37	45	27	6	20	94	24	6
		44	Players	2	1	4	3	6	5	8	7	10	9	12	11	14	13	16	15
			Investment A	100	0	50	0	30	40	0	0	0	27	20	100	0	0	100	0
			Investment B	0	100	50	100	70	60	100	100	100	73	80	0	100	100	0	100
			Choice	W	Z	W	Z	X	Z	X	Z	X	Y	W	Y	X	Z	W	Z
			Payoff	0	190	0	190	10	0	10	0	0	10	190	0	10	0	0	190
			Cumulative Payoff	1290	4010	1230	4070	1090	3130	1340	1620	1330	1630	1290	3290	610	2530	2910	4010
				95	71	18	100	80	89	39	4	1	24	12	69	99	92	39	91
		45	Players	2	1	4	3	6	5	8	7	10	9	12	11	14	13	16	15
			Investment A	40	0	50	100	80	1	50	100	100	51	45	0	25	0	100	0
			Investment B	60	100	50	0	20	99	50	0	0	49	55	100	75	100	0	100
			Choice	X	Z	W	Y	W	Z	W	Y	W	Y	X	Z	X	Z	W	Z
			Payoff	10	0	190	0	0	190	190	0	190	0	10	0	10	0	0	190
			Cumulative Payoff	1300	4010	1420	4070	1090	3320	1530	1620	1520	1630	1300	3290	620	2530	2910	4200
				95	15	4	36	72	76	3	7	88	36	96	45	66	97	62	83
		46	Players	2	1	4	3	6	5	8	7	10	9	12	11	14	13	16	15
			Investment A	50	0	70	0	80	40	0	100	0	31	45	0	30	100	100	0
			Investment B	50	100	30	100	20	60	100	0	100	69	55	100	70	0	0	100
			Choice	X	Z	W	Z	X	Z	X	Y	X	Y	X	Z	X	Y	W	Z
			Payoff	10	0	0	190	10	0	0	10	0	10	10	0	0	10	0	190
			Cumulative Payoff	1310	4010	1420	4260	1100	3320	1530	1630	1520	1640	1310	3290	620	2540	2910	4390
				95	28	45	33	95	87	93	63	95	24	66	47	36	66	33	51
		47	Players	2	1	4	3	6	5	8	7	10	9	12	11	14	13	16	15
			Investment A	100	0	40	0	80	40	50	0	100	82	25	0	55	0	100	0
			Investment B	0	100	60	100	20	60	50	100	0	18	75	100	45	100	0	100
			Choice	W	Z	W	Z	X	Z	X	Z	W	Y	W	Z	X	Z	W	Z
			Payoff	0	190	0	190	10	0	10	0	190	0	0	190	10	0	0	190
			Cumulative Payoff	1310	4200	1420	4450	1110	3320	1540	1630	1710	1640	1310	3480	630	2540	2910	4580
				52	72	15	79	97	97	78	78	79	31	10	33	100	99	38	83
		48	Players	2	1	4	3	6	5	8	7	10	9	12	11	14	13	16	15
			Investment A	30	0	100	100	60	55	50	100	0	50	15	0	45	100	100	0
			Investment B	70	100	0	0	40	45	50	0	100	50	85	100	55	0	0	100
			Choice	X	Z	W	Y	X	Y	X	Y	X	Z	X	Z	X	Y	W	Z
			Payoff	10	0	190	0	0	10	0	10	10	0	10	0	0	10	0	190
			Cumulative Payoff	1320	4200	1610	4450	1110	3330	1540	1640	1720	1640	1320	3480	630	2550	2910	4770
				41	56	79	84	88	13	74	41	23	97	73	27	52	11	37	36
		49	Players	2	1	4	3	6	5	8	7	10	9	12	11	14	13	16	15
			Investment A	70	0	100	0	100	5	0	100	80	73	15	0	0	0	100	0
			Investment B	30	100	0	100	0	95	100	0	20	27	85	100	100	100	0	100
			Choice	W	Z	W	Z	W	Z	X	Y	X	Y	X	Z	X	Z	W	Z
			Payoff	0	190	0	190	0	190	0	10	0	10	10	0	10	0	0	190
			Cumulative Payoff	1320	4390	1610	4640	1110	3520	1540	1650	1720	1650	1330	3480	640	2550	2910	4960
				1	24	14	28	38	74	25	39	83	17	71	27	7	86	73	62
		50	Players	2	1	4	3	6	5	8	7	10	9	12	11	14	13	16	15
			Investment A	20	100	100	0	60	49	50	0	100	0	45	0	100	1	100	0
			Investment B	80	0	0	100	40	51	50	100	0	100	55	100	0	99	0	100
			Choice	X	Y	W	Z	W	Y	W	Z	W	Z	W	Z	W	Z	W	Z
			Payoff	0	10	0	190	190	0	0	190	0	190	0	190	0	190	0	190
			Cumulative Payoff	1320	4400	1610	4830	1300	3520	1540	1840	1720	1840	1330	3670	640	2740	2910	5150
				89	98	40	27	29	21	9	76	71	38	24	72	40	3	41	57

## Sheet: Numerical forma- Frencht
Leaders and followers in repeated games: a novel method for their identification
The Raw data cast into numerical format
		Période	Décision	J1	J2	J3	J4	J5	J6	J7	J8	J9	J10	J11	J12	J13	J14	J15	J16		Période	Décision	J1	J2	J3	J4	J5	J6	J7	J8	J9	J10	J11	J12	J13	J14	J15	J16
		1	Partenaire	2	1	4	3	6	5	8	7	10	9	12	11	14	13	16	15		1	Partenaire	2	1	4	3	6	5	8	7	10	9	12	11	14	13	16	15
			JetonsA	50	0	60	0	40	25	20	0	50	60	70	50	80	5	100	80			JetonsA	50	0	60	0	40	25	20	0	50	60	70	50	80	5	100	80
			JetonsB	50	100	40	100	60	75	80	100	50	40	30	50	20	95	0	20			JetonsB	50	100	40	100	60	75	80	100	50	40	30	50	20	95	0	20
			Choi2	2	-2	1	-2	1	-2	2	-2	2	-1	2	-2	1	-2	1	-1			Choi2	2	-2	1	-2	1	-2	2	-2	2	-1	2	-2	1	-2	1	-1
			Gain	10	0	0	190	0	190	10	0	0	10	10	0	0	190	190	0			Gain	10	0	0	190	0	190	10	0	0	10	10	0	0	190	190	0
			GainCumulé	10	0	0	190	0	190	10	0	0	10	10	0	0	190	190	0			GainCumulé	10	0	0	190	0	190	10	0	0	10	10	0	0	190	190	0
				69	90	38	27	32	47	50	7	70	8	74	95	45	17	53	54				69	90	38	27	32	47	50	7	70	8	74	95	45	17	53	54
		2	Partenaire	2	1	4	3	6	5	8	7	10	9	12	11	14	13	16	15		4	Partenaire	2	1	4	3	6	5	8	7	10	9	12	11	14	13	16	15
			JetonsA	70	10	100	100	70	10	20	0	0	30	80	40	60	5	100	20			JetonsA	70	10	100	100	70	10	20	0	0	30	80	40	60	5	100	20
			JetonsB	30	90	0	0	30	90	80	100	100	70	20	60	40	95	0	80			JetonsB	30	90	0	0	30	90	80	100	100	70	20	60	40	95	0	80
			Choi2	1	-2	1	-1	2	-2	2	-2	2	-2	1	-1	2	-2	1	-1			Choi2	1	-2	1	-1	2	-2	2	-2	2	-2	1	-1	2	-2	1	-1
			Gain	0	190	190	0	10	0	10	0	10	0	190	0	10	0	190	0			Gain	0	190	190	0	10	0	10	0	10	0	190	0	10	0	190	0
			GainCumulé	10	190	190	190	10	190	20	0	10	10	200	0	10	190	380	0			GainCumulé	10	190	190	190	10	190	20	0	10	10	200	0	10	190	380	0
				22	99	47	79	89	84	77	21	28	93	43	1	85	94	18	11				22	99	47	79	89	84	77	21	28	93	43	1	85	94	18	11
		3	Partenaire	2	1	4	3	6	5	8	7	10	9	12	11	14	13	16	15		9	Partenaire	2	1	4	3	6	5	8	7	10	9	12	11	14	13	16	15
			JetonsA	20	10	70	0	70	40	20	100	0	80	75	60	100	5	100	0			JetonsA	20	10	70	0	70	40	20	100	0	80	75	60	100	5	100	0
			JetonsB	80	90	30	100	30	60	80	0	100	20	25	40	0	95	0	100			JetonsB	80	90	30	100	30	60	80	0	100	20	25	40	0	95	0	100
			Choi2	2	-2	1	-2	1	-2	1	-1	2	-2	1	-1	1	-1	1	-2			Choi2	2	-2	1	-2	1	-2	1	-1	2	-2	1	-1	1	-1	1	-2
			Gain	10	0	0	190	0	190	190	0	10	0	190	0	190	0	0	190			Gain	10	0	0	190	0	190	190	0	10	0	190	0	190	0	0	190
			GainCumulé	20	190	190	380	10	380	210	0	20	10	390	0	200	190	380	190			GainCumulé	20	190	190	380	10	380	210	0	20	10	390	0	200	190	380	190
				73	86	11	28	58	51	14	50	8	81	16	45	4	5	80	98				73	86	11	28	58	51	14	50	8	81	16	45	4	5	80	98
		4	Partenaire	2	1	4	3	6	5	8	7	10	9	12	11	14	13	16	15		16	Partenaire	2	1	4	3	6	5	8	7	10	9	12	11	14	13	16	15
			JetonsA	100	50	50	100	20	41	30	0	100	60	85	10	20	1	100	20			JetonsA	100	50	50	100	20	41	30	0	100	60	85	10	20	1	100	20
			JetonsB	0	50	50	0	80	59	70	100	0	40	15	90	80	99	0	80			JetonsB	0	50	50	0	80	59	70	100	0	40	15	90	80	99	0	80
			Choi2	1	-1	2	-1	2	-2	1	-2	1	-1	1	-2	1	-2	1	-2			Choi2	1	-1	2	-1	2	-2	1	-2	1	-1	1	-2	1	-2	1	-2
			Gain	190	0	0	10	10	0	0	190	190	0	0	190	0	190	0	190			Gain	190	0	0	10	10	0	0	190	190	0	0	190	0	190	0	190
			GainCumulé	210	190	190	390	20	380	210	190	210	10	390	190	200	380	380	380			GainCumulé	210	190	190	390	20	380	210	190	210	10	390	190	200	380	380	380
				85	31	74	14	92	61	12	84	61	48	4	49	12	54	65	47				85	31	74	14	92	61	12	84	61	48	4	49	12	54	65	47
		5	Partenaire	2	1	4	3	6	5	8	7	10	9	12	11	14	13	16	15		25	Partenaire	2	1	4	3	6	5	8	7	10	9	12	11	14	13	16	15
			JetonsA	10	0	100	0	30	51	50	0	0	50	60	60	100	1	100	80			JetonsA	10	0	100	0	30	51	50	0	0	50	60	60	100	1	100	80
			JetonsB	90	100	0	100	70	49	50	100	100	50	40	40	0	99	0	20			JetonsB	90	100	0	100	70	49	50	100	100	50	40	40	0	99	0	20
			Choi2	2	-2	1	-2	1	-1	2	-2	2	-2	2	-2	1	-2	1	-2			Choi2	2	-2	1	-2	1	-1	2	-2	2	-2	2	-2	1	-2	1	-2
			Gain	10	0	0	190	190	0	10	0	10	0	10	0	0	190	0	190			Gain	10	0	0	190	190	0	10	0	10	0	10	0	0	190	0	190
			GainCumulé	220	190	190	580	210	380	220	190	220	10	400	190	200	570	380	570			GainCumulé	220	190	190	580	210	380	220	190	220	10	400	190	200	570	380	570
				81	79	30	59	29	51	64	63	7	60	62	69	59	80	66	82				81	79	30	59	29	51	64	63	7	60	62	69	59	80	66	82
		6	Partenaire	2	1	4	3	6	5	8	7	10	9	12	11	14	13	16	15		36	Partenaire	2	1	4	3	6	5	8	7	10	9	12	11	14	13	16	15
			JetonsA	100	20	60	100	10	15	40	0	0	20	75	10	100	1	0	20			JetonsA	100	20	60	100	10	15	40	0	0	20	75	10	100	1	0	20
			JetonsB	0	80	40	0	90	85	60	100	100	80	25	90	0	99	100	80			JetonsB	0	80	40	0	90	85	60	100	100	80	25	90	0	99	100	80
			Choi2	1	-1	1	-1	2	-2	1	-2	2	-2	1	-2	1	-2	2	-2			Choi2	1	-1	1	-1	2	-2	1	-2	2	-2	1	-2	1	-2	2	-2
			Gain	190	0	190	0	10	0	0	190	10	0	0	190	0	190	10	0			Gain	190	0	190	0	10	0	0	190	10	0	0	190	0	190	10	0
			GainCumulé	410	190	380	580	220	380	220	380	230	10	400	380	200	760	390	570			GainCumulé	410	190	380	580	220	380	220	380	230	10	400	380	200	760	390	570
				92	9	48	71	37	27	29	81	2	29	50	19	85	4	29	73				92	9	48	71	37	27	29	81	2	29	50	19	85	4	29	73
		7	Partenaire	2	1	4	3	6	5	8	7	10	9	12	11	14	13	16	15		49	Partenaire	2	1	4	3	6	5	8	7	10	9	12	11	14	13	16	15
			JetonsA	20	0	50	0	0	25	50	100	70	65	100	10	0	1	100	90			JetonsA	20	0	50	0	0	25	50	100	70	65	100	10	0	1	100	90
			JetonsB	80	100	50	100	100	75	50	0	30	35	0	90	100	99	0	10			JetonsB	80	100	50	100	100	75	50	0	30	35	0	90	100	99	0	10
			Choi2	2	-2	1	-2	2	-2	1	-1	2	-1	1	-1	2	-2	1	-1			Choi2	2	-2	1	-2	2	-2	1	-1	2	-1	1	-1	2	-2	1	-1
			Gain	10	0	0	190	10	0	190	0	0	10	190	0	10	0	190	0			Gain	10	0	0	190	10	0	190	0	0	10	190	0	10	0	190	0
			GainCumulé	420	190	380	770	230	380	410	380	230	20	590	380	210	760	580	570			GainCumulé	420	190	380	770	230	380	410	380	230	20	590	380	210	760	580	570
				89	93	4	2	43	37	28	23	97	60	16	4	85	21	58	30				89	93	4	2	43	37	28	23	97	60	16	4	85	21	58	30
		8	Partenaire	2	1	4	3	6	5	8	7	10	9	12	11	14	13	16	15		64	Partenaire	2	1	4	3	6	5	8	7	10	9	12	11	14	13	16	15
			JetonsA	90	0	100	0	20	90	100	0	100	32	100	30	80	0	100	10			JetonsA	90	0	100	0	20	90	100	0	100	32	100	30	80	0	100	10
			JetonsB	10	100	0	100	80	10	0	100	0	68	0	70	20	100	0	90			JetonsB	10	100	0	100	80	10	0	100	0	68	0	70	20	100	0	90
			Choi2	1	-2	1	-2	2	-1	1	-2	1	-2	1	-2	1	-2	1	-2			Choi2	1	-2	1	-2	2	-1	1	-2	1	-2	1	-2	1	-2	1	-2
			Gain	0	190	0	190	0	10	0	190	0	190	0	190	0	190	0	190			Gain	0	190	0	190	0	10	0	190	0	190	0	190	0	190	0	190
			GainCumulé	420	380	380	960	230	390	410	570	230	210	590	570	210	950	580	760			GainCumulé	420	380	380	960	230	390	410	570	230	210	590	570	210	950	580	760
				76	46	28	25	86	71	56	95	80	78	68	85	20	25	47	66				76	46	28	25	86	71	56	95	80	78	68	85	20	25	47	66
		9	Partenaire	2	1	4	3	6	5	8	7	10	9	12	11	14	13	16	15		81	Partenaire	2	1	4	3	6	5	8	7	10	9	12	11	14	13	16	15
			JetonsA	100	0	0	100	60	5	50	100	0	50	60	20	100	0	0	10			JetonsA	100	0	0	100	60	5	50	100	0	50	60	20	100	0	0	10
			JetonsB	0	100	100	0	40	95	50	0	100	50	40	80	0	100	100	90			JetonsB	0	100	100	0	40	95	50	0	100	50	40	80	0	100	100	90
			Choi2	1	-2	2	-1	1	-2	2	-1	2	-1	1	-2	1	-2	2	-2			Choi2	1	-2	2	-1	1	-2	2	-1	2	-1	1	-2	1	-2	2	-2
			Gain	0	190	0	10	0	190	0	10	0	10	0	190	0	190	10	0			Gain	0	190	0	10	0	190	0	10	0	10	0	190	0	190	10	0
			GainCumulé	420	570	380	970	230	580	410	580	230	220	590	760	210	1140	590	760			GainCumulé	420	570	380	970	230	580	410	580	230	220	590	760	210	1140	590	760
				92	21	23	73	15	55	59	91	67	22	26	55	92	76	86	17				92	21	23	73	15	55	59	91	67	22	26	55	92	76	86	17
		10	Partenaire	2	1	4	3	6	5	8	7	10	9	12	11	14	13	16	15		100	Partenaire	2	1	4	3	6	5	8	7	10	9	12	11	14	13	16	15
			JetonsA	50	0	60	0	40	40	50	100	100	28	40	1	0	0	100	10			JetonsA	50	0	60	0	40	40	50	100	100	28	40	1	0	0	100	10
			JetonsB	50	100	40	100	60	60	50	0	0	72	60	99	100	100	0	90			JetonsB	50	100	40	100	60	60	50	0	0	72	60	99	100	100	0	90
			Choi2	1	-2	2	-2	2	-1	2	-1	1	-2	2	-2	2	-2	1	-2			Choi2	1	-2	2	-2	2	-1	2	-1	1	-2	2	-2	2	-2	1	-2
			Gain	0	190	10	0	0	10	0	10	0	190	10	0	10	0	0	190			Gain	0	190	10	0	0	10	0	10	0	190	10	0	10	0	0	190
			GainCumulé	420	760	390	970	230	590	410	590	230	410	600	760	220	1140	590	950			GainCumulé	420	760	390	970	230	590	410	590	230	410	600	760	220	1140	590	950
				49	45	85	48	78	32	74	83	75	85	84	25	75	75	41	81				49	45	85	48	78	32	74	83	75	85	84	25	75	75	41	81
		11	Partenaire	2	1	4	3	6	5	8	7	10	9	12	11	14	13	16	15		121	Partenaire	2	1	4	3	6	5	8	7	10	9	12	11	14	13	16	15
			JetonsA	100	0	50	0	20	85	100	100	0	15	60	0	0	0	0	90			JetonsA	100	0	50	0	20	85	100	100	0	15	60	0	0	0	0	90
			JetonsB	0	100	50	100	80	15	0	0	100	85	40	100	100	100	100	10			JetonsB	0	100	50	100	80	15	0	0	100	85	40	100	100	100	100	10
			Choi2	1	-2	1	-2	1	-1	1	-1	2	-2	2	-2	2	-2	2	-1			Choi2	1	-2	1	-2	1	-1	1	-1	2	-2	2	-2	2	-2	2	-1
			Gain	0	190	0	190	190	0	190	0	10	0	10	0	10	0	0	10			Gain	0	190	0	190	190	0	190	0	10	0	10	0	10	0	0	10
			GainCumulé	420	950	390	1160	420	590	600	590	240	410	610	760	230	1140	590	960			GainCumulé	420	950	390	1160	420	590	600	590	240	410	610	760	230	1140	590	960
				15	21	45	52	19	82	38	5	84	34	84	56	47	99	87	27				15	21	45	52	19	82	38	5	84	34	84	56	47	99	87	27
		12	Partenaire	2	1	4	3	6	5	8	7	10	9	12	11	14	13	16	15		144	Partenaire	2	1	4	3	6	5	8	7	10	9	12	11	14	13	16	15
			JetonsA	70	100	100	100	30	10	10	0	50	55	30	90	45	0	100	90			JetonsA	70	100	100	100	30	10	10	0	50	55	30	90	45	0	100	90
			JetonsB	30	0	0	0	70	90	90	100	50	45	70	10	55	100	0	10			JetonsB	30	0	0	0	70	90	90	100	50	45	70	10	55	100	0	10
			Choi2	1	-1	1	-1	1	-2	2	-2	1	-1	2	-1	1	-2	1	-2			Choi2	1	-1	1	-1	1	-2	2	-2	1	-1	2	-1	1	-2	1	-2
			Gain	190	0	190	0	0	190	10	0	190	0	0	10	0	190	0	190			Gain	190	0	190	0	0	190	10	0	190	0	0	10	0	190	0	190
			GainCumulé	610	950	580	1160	420	780	610	590	430	410	610	770	230	1330	590	1150			GainCumulé	610	950	580	1160	420	780	610	590	430	410	610	770	230	1330	590	1150
				58	54	86	38	20	100	13	76	24	24	43	62	22	90	77	91				58	54	86	38	20	100	13	76	24	24	43	62	22	90	77	91
		13	Partenaire	2	1	4	3	6	5	8	7	10	9	12	11	14	13	16	15		169	Partenaire	2	1	4	3	6	5	8	7	10	9	12	11	14	13	16	15
			JetonsA	70	0	100	0	40	5	10	0	10	60	80	20	0	0	100	90			JetonsA	70	0	100	0	40	5	10	0	10	60	80	20	0	0	100	90
			JetonsB	30	100	0	100	60	95	90	100	90	40	20	80	100	100	0	10			JetonsB	30	100	0	100	60	95	90	100	90	40	20	80	100	100	0	10
			Choi2	1	-2	1	-2	1	-2	2	-2	2	-1	1	-2	2	-2	1	-1			Choi2	1	-2	1	-2	1	-2	2	-2	2	-1	1	-2	2	-2	1	-1
			Gain	0	190	0	190	0	190	10	0	0	10	0	190	10	0	190	0			Gain	0	190	0	190	0	190	10	0	0	10	0	190	10	0	190	0
			GainCumulé	610	1140	580	1350	420	970	620	590	430	420	610	960	240	1330	780	1150			GainCumulé	610	1140	580	1350	420	970	620	590	430	420	610	960	240	1330	780	1150
				64	35	79	82	27	45	71	1	75	39	63	64	36	30	96	61				64	35	79	82	27	45	71	1	75	39	63	64	36	30	96	61
		14	Partenaire	2	1	4	3	6	5	8	7	10	9	12	11	14	13	16	15		196	Partenaire	2	1	4	3	6	5	8	7	10	9	12	11	14	13	16	15
			JetonsA	20	70	20	0	60	40	10	0	100	27	60	20	0	0	100	10			JetonsA	20	70	20	0	60	40	10	0	100	27	60	20	0	0	100	10
			JetonsB	80	30	80	100	40	60	90	100	0	73	40	80	100	100	0	90			JetonsB	80	30	80	100	40	60	90	100	0	73	40	80	100	100	0	90
			Choi2	1	-2	2	-2	1	-2	1	-2	1	-1	1	-1	2	-2	1	-2			Choi2	1	-2	2	-2	1	-2	1	-2	1	-1	1	-1	2	-2	1	-2
			Gain	0	190	10	0	0	190	0	190	190	0	190	0	10	0	0	190			Gain	0	190	10	0	0	190	0	190	190	0	190	0	10	0	0	190
			GainCumulé	610	1330	590	1350	420	1160	620	780	620	420	800	960	250	1330	780	1340			GainCumulé	610	1330	590	1350	420	1160	620	780	620	420	800	960	250	1330	780	1340
				20	78	22	66	5	47	6	36	14	25	43	10	14	30	82	97				20	78	22	66	5	47	6	36	14	25	43	10	14	30	82	97
		15	Partenaire	2	1	4	3	6	5	8	7	10	9	12	11	14	13	16	15		225	Partenaire	2	1	4	3	6	5	8	7	10	9	12	11	14	13	16	15
			JetonsA	100	100	70	0	20	45	0	100	25	64	60	0	40	0	100	10			JetonsA	100	100	70	0	20	45	0	100	25	64	60	0	40	0	100	10
			JetonsB	0	0	30	100	80	55	100	0	75	36	40	100	60	100	0	90			JetonsB	0	0	30	100	80	55	100	0	75	36	40	100	60	100	0	90
			Choi2	1	-1	1	-2	1	-2	2	-1	2	-2	2	-2	1	-2	1	-2			Choi2	1	-1	1	-2	1	-2	2	-1	2	-2	2	-2	1	-2	1	-2
			Gain	190	0	0	190	0	190	0	10	10	0	10	0	0	190	0	190			Gain	190	0	0	190	0	190	0	10	10	0	10	0	0	190	0	190
			GainCumulé	800	1330	590	1540	420	1350	620	790	630	420	810	960	250	1520	780	1530			GainCumulé	800	1330	590	1540	420	1350	620	790	630	420	810	960	250	1520	780	1530
				32	72	66	92	12	58	66	44	79	65	68	10	36	85	99	80				32	72	66	92	12	58	66	44	79	65	68	10	36	85	99	80
		16	Partenaire	2	1	4	3	6	5	8	7	10	9	12	11	14	13	16	15		256	Partenaire	2	1	4	3	6	5	8	7	10	9	12	11	14	13	16	15
			JetonsA	0	0	100	0	80	5	100	100	75	10	68	0	0	0	100	90			JetonsA	0	0	100	0	80	5	100	100	75	10	68	0	0	0	100	90
			JetonsB	100	100	0	100	20	95	0	0	25	90	32	100	100	100	0	10			JetonsB	100	100	0	100	20	95	0	0	25	90	32	100	100	100	0	10
			Choi2	2	-2	1	-2	1	-2	1	-1	1	-2	1	-2	2	-2	1	-1			Choi2	2	-2	1	-2	1	-2	1	-1	1	-2	1	-2	2	-2	1	-1
			Gain	10	0	0	190	0	190	190	0	0	190	0	190	10	0	190	0			Gain	10	0	0	190	0	190	190	0	0	190	0	190	10	0	190	0
			GainCumulé	810	1330	590	1730	420	1540	810	790	630	610	810	1150	260	1520	970	1530			GainCumulé	810	1330	590	1730	420	1540	810	790	630	610	810	1150	260	1520	970	1530
				100	3	31	50	56	48	33	25	39	84	1	1	27	27	48	53				100	3	31	50	56	48	33	25	39	84	1	1	27	27	48	53
		17	Partenaire	2	1	4	3	6	5	8	7	10	9	12	11	14	13	16	15		289	Partenaire	2	1	4	3	6	5	8	7	10	9	12	11	14	13	16	15
			JetonsA	90	30	20	100	60	0	100	0	100	23	60	0	0	0	100	90			JetonsA	90	30	20	100	60	0	100	0	100	23	60	0	0	0	100	90
			JetonsB	10	70	80	0	40	100	0	100	0	77	40	100	100	100	0	10			JetonsB	10	70	80	0	40	100	0	100	0	77	40	100	100	100	0	10
			Choi2	2	-1	2	-1	2	-2	1	-2	1	-2	1	-2	2	-2	1	-1			Choi2	2	-1	2	-1	2	-2	1	-2	1	-2	1	-2	2	-2	1	-1
			Gain	0	10	0	10	10	0	0	190	0	190	0	190	10	0	190	0			Gain	0	10	0	10	10	0	0	190	0	190	0	190	10	0	190	0
			GainCumulé	810	1340	590	1740	430	1540	810	980	630	800	810	1340	270	1520	1160	1530			GainCumulé	810	1340	590	1740	430	1540	810	980	630	800	810	1340	270	1520	1160	1530
				100	24	92	79	64	73	87	19	9	58	2	74	5	11	48	6				100	24	92	79	64	73	87	19	9	58	2	74	5	11	48	6
		18	Partenaire	2	1	4	3	6	5	8	7	10	9	12	11	14	13	16	15		324	Partenaire	2	1	4	3	6	5	8	7	10	9	12	11	14	13	16	15
			JetonsA	100	0	100	0	80	10	100	100	100	11	30	0	50	0	100	90			JetonsA	100	0	100	0	80	10	100	100	100	11	30	0	50	0	100	90
			JetonsB	0	100	0	100	20	90	0	0	0	89	70	100	50	100	0	10			JetonsB	0	100	0	100	20	90	0	0	0	89	70	100	50	100	0	10
			Choi2	1	-2	1	-2	1	-2	1	-1	1	-2	2	-2	2	-2	1	-1			Choi2	1	-2	1	-2	1	-2	1	-1	1	-2	2	-2	2	-2	1	-1
			Gain	0	190	0	190	0	190	190	0	0	190	10	0	10	0	190	0			Gain	0	190	0	190	0	190	190	0	0	190	10	0	10	0	190	0
			GainCumulé	810	1530	590	1930	430	1730	1000	980	630	990	820	1340	280	1520	1350	1530			GainCumulé	810	1530	590	1930	430	1730	1000	980	630	990	820	1340	280	1520	1350	1530
				2	4	86	39	30	36	86	7	23	22	31	24	88	58	48	28				2	4	86	39	30	36	86	7	23	22	31	24	88	58	48	28
		19	Partenaire	2	1	4	3	6	5	8	7	10	9	12	11	14	13	16	15		361	Partenaire	2	1	4	3	6	5	8	7	10	9	12	11	14	13	16	15
			JetonsA	50	0	0	0	70	5	0	0	0	22	30	0	50	100	100	90			JetonsA	50	0	0	0	70	5	0	0	0	22	30	0	50	100	100	90
			JetonsB	50	100	100	100	30	95	100	100	100	78	70	100	50	0	0	10			JetonsB	50	100	100	100	30	95	100	100	100	78	70	100	50	0	0	10
			Choi2	1	-2	2	-2	1	-2	2	-2	2	-2	2	-2	2	-1	1	-1			Choi2	1	-2	2	-2	1	-2	2	-2	2	-2	2	-2	2	-1	1	-1
			Gain	0	190	10	0	0	190	10	0	10	0	10	0	0	10	190	0			Gain	0	190	10	0	0	190	10	0	10	0	10	0	0	10	190	0
			GainCumulé	810	1720	600	1930	430	1920	1010	980	640	990	830	1340	280	1530	1540	1530			GainCumulé	810	1720	600	1930	430	1920	1010	980	640	990	830	1340	280	1530	1540	1530
				19	37	67	73	58	87	82	76	17	51	51	53	71	8	57	36				19	37	67	73	58	87	82	76	17	51	51	53	71	8	57	36
		20	Partenaire	2	1	4	3	6	5	8	7	10	9	12	11	14	13	16	15		400	Partenaire	2	1	4	3	6	5	8	7	10	9	12	11	14	13	16	15
			JetonsA	100	70	0	0	20	10	0	0	0	9	25	100	0	0	100	10			JetonsA	100	70	0	0	20	10	0	0	0	9	25	100	0	0	100	10
			JetonsB	0	30	100	100	80	90	100	100	100	91	75	0	100	100	0	90			JetonsB	0	30	100	100	80	90	100	100	100	91	75	0	100	100	0	90
			Choi2	1	-1	2	-2	2	-2	2	-2	2	-2	2	-1	2	-2	1	-1			Choi2	1	-1	2	-2	2	-2	2	-2	2	-2	2	-1	2	-2	1	-1
			Gain	190	0	10	0	10	0	10	0	10	0	0	10	10	0	190	0			Gain	190	0	10	0	10	0	10	0	10	0	0	10	10	0	190	0
			GainCumulé	1000	1720	610	1930	440	1920	1020	980	650	990	830	1350	290	1530	1730	1530			GainCumulé	1000	1720	610	1930	440	1920	1020	980	650	990	830	1350	290	1530	1730	1530
				16	55	68	53	80	68	60	77	46	16	45	5	50	99	83	10				16	55	68	53	80	68	60	77	46	16	45	5	50	99	83	10
		21	Partenaire	2	1	4	3	6	5	8	7	10	9	12	11	14	13	16	15		441	Partenaire	2	1	4	3	6	5	8	7	10	9	12	11	14	13	16	15
			JetonsA	20	0	0	100	40	0	0	0	0	36	80	0	0	100	0	0			JetonsA	20	0	0	100	40	0	0	0	0	36	80	0	0	100	0	0
			JetonsB	80	100	100	0	60	100	100	100	100	64	20	100	100	0	100	100			JetonsB	80	100	100	0	60	100	100	100	100	64	20	100	100	0	100	100
			Choi2	2	-2	2	-1	2	-2	2	-2	2	-2	1	-2	2	-1	2	-2			Choi2	2	-2	2	-1	2	-2	2	-2	2	-2	1	-2	2	-1	2	-2
			Gain	10	0	0	10	10	0	10	0	10	0	0	190	0	10	10	0			Gain	10	0	0	10	10	0	10	0	10	0	0	190	0	10	10	0
			GainCumulé	1010	1720	610	1940	450	1920	1030	980	660	990	830	1540	290	1540	1740	1530			GainCumulé	1010	1720	610	1940	450	1920	1030	980	660	990	830	1540	290	1540	1740	1530
				43	72	20	65	56	31	6	18	58	57	27	6	100	90	78	81				43	72	20	65	56	31	6	18	58	57	27	6	100	90	78	81
		22	Partenaire	2	1	4	3	6	5	8	7	10	9	12	11	14	13	16	15		484	Partenaire	2	1	4	3	6	5	8	7	10	9	12	11	14	13	16	15
			JetonsA	0	0	100	100	0	95	0	0	20	15	55	100	70	0	0	0			JetonsA	0	0	100	100	0	95	0	0	20	15	55	100	70	0	0	0
			JetonsB	100	100	0	0	100	5	100	100	80	85	45	0	30	100	100	100			JetonsB	100	100	0	0	100	5	100	100	80	85	45	0	30	100	100	100
			Choi2	2	-2	1	-1	2	-1	2	-2	2	-2	2	-1	1	-2	2	-2			Choi2	2	-2	1	-1	2	-1	2	-2	2	-2	2	-1	1	-2	2	-2
			Gain	10	0	190	0	0	10	10	0	10	0	0	10	0	190	10	0			Gain	10	0	190	0	0	10	10	0	10	0	0	10	0	190	10	0
			GainCumulé	1020	1720	800	1940	450	1930	1040	980	670	990	830	1550	290	1730	1750	1530			GainCumulé	1020	1720	800	1940	450	1930	1040	980	670	990	830	1550	290	1730	1750	1530
				49	24	94	77	93	50	37	45	39	89	72	15	44	61	100	36				49	24	94	77	93	50	37	45	39	89	72	15	44	61	100	36
		23	Partenaire	2	1	4	3	6	5	8	7	10	9	12	11	14	13	16	15		529	Partenaire	2	1	4	3	6	5	8	7	10	9	12	11	14	13	16	15
			JetonsA	100	0	50	100	40	5	0	0	50	87	60	0	0	0	0	0			JetonsA	100	0	50	100	40	5	0	0	50	87	60	0	0	0	0	0
			JetonsB	0	100	50	0	60	95	100	100	50	13	40	100	100	100	100	100			JetonsB	0	100	50	0	60	95	100	100	50	13	40	100	100	100	100	100
			Choi2	1	-2	1	-1	2	-2	2	-2	2	-1	1	-2	2	-2	2	-2			Choi2	1	-2	1	-1	2	-2	2	-2	2	-1	1	-2	2	-2	2	-2
			Gain	0	190	190	0	10	0	10	0	0	10	0	190	10	0	10	0			Gain	0	190	190	0	10	0	10	0	0	10	0	190	10	0	10	0
			GainCumulé	1020	1910	990	1940	460	1930	1050	980	670	1000	830	1740	300	1730	1760	1530			GainCumulé	1020	1910	990	1940	460	1930	1050	980	670	1000	830	1740	300	1730	1760	1530
				17	41	8	96	92	14	16	98	70	49	21	24	68	42	62	72				17	41	8	96	92	14	16	98	70	49	21	24	68	42	62	72
		24	Partenaire	2	1	4	3	6	5	8	7	10	9	12	11	14	13	16	15		576	Partenaire	2	1	4	3	6	5	8	7	10	9	12	11	14	13	16	15
			JetonsA	90	0	60	0	80	95	0	0	80	61	80	0	1	0	0	100			JetonsA	90	0	60	0	80	95	0	0	80	61	80	0	1	0	0	100
			JetonsB	10	100	40	100	20	5	100	100	20	39	20	100	99	100	100	0			JetonsB	10	100	40	100	20	5	100	100	20	39	20	100	99	100	100	0
			Choi2	1	-2	2	-2	2	-1	2	-2	2	-2	1	-2	2	-2	2	-1			Choi2	1	-2	2	-2	2	-1	2	-2	2	-2	1	-2	2	-2	2	-1
			Gain	0	190	10	0	0	10	10	0	10	0	0	190	10	0	0	10			Gain	0	190	10	0	0	10	10	0	10	0	0	190	10	0	0	10
			GainCumulé	1020	2100	1000	1940	460	1940	1060	980	680	1000	830	1930	310	1730	1760	1540			GainCumulé	1020	2100	1000	1940	460	1940	1060	980	680	1000	830	1930	310	1730	1760	1540
				17	63	64	9	85	66	55	38	99	98	79	93	22	100	42	99				17	63	64	9	85	66	55	38	99	98	79	93	22	100	42	99
		25	Partenaire	2	1	4	3	6	5	8	7	10	9	12	11	14	13	16	15		625	Partenaire	2	1	4	3	6	5	8	7	10	9	12	11	14	13	16	15
			JetonsA	0	0	100	0	40	5	0	0	100	50	55	0	50	0	100	0			JetonsA	0	0	100	0	40	5	0	0	100	50	55	0	50	0	100	0
			JetonsB	100	100	0	100	60	95	100	100	0	50	45	100	50	100	0	100			JetonsB	100	100	0	100	60	95	100	100	0	50	45	100	50	100	0	100
			Choi2	2	-2	1	-2	2	-1	2	-2	1	-1	2	-2	1	-2	1	-2			Choi2	2	-2	1	-2	2	-1	2	-2	1	-1	2	-2	1	-2	1	-2
			Gain	10	0	0	190	0	10	10	0	190	0	10	0	0	190	0	190			Gain	10	0	0	190	0	10	10	0	190	0	10	0	0	190	0	190
			GainCumulé	1030	2100	1000	2130	460	1950	1070	980	870	1000	840	1930	310	1920	1760	1730			GainCumulé	1030	2100	1000	2130	460	1950	1070	980	870	1000	840	1930	310	1920	1760	1730
				76	36	28	46	91	2	79	47	15	17	84	21	22	96	99	81				76	36	28	46	91	2	79	47	15	17	84	21	22	96	99	81
		26	Partenaire	2	1	4	3	6	5	8	7	10	9	12	11	14	13	16	15		676	Partenaire	2	1	4	3	6	5	8	7	10	9	12	11	14	13	16	15
			JetonsA	100	0	20	0	20	2	0	0	0	50	75	0	0	100	100	0			JetonsA	100	0	20	0	20	2	0	0	0	50	75	0	0	100	100	0
			JetonsB	0	100	80	100	80	98	100	100	100	50	25	100	100	0	0	100			JetonsB	0	100	80	100	80	98	100	100	100	50	25	100	100	0	0	100
			Choi2	1	-2	2	-2	2	-2	2	-2	2	-2	2	-2	2	-1	1	-2			Choi2	1	-2	2	-2	2	-2	2	-2	2	-2	2	-2	2	-1	1	-2
			Gain	0	190	10	0	10	0	10	0	10	0	10	0	0	10	0	190			Gain	0	190	10	0	10	0	10	0	10	0	10	0	0	10	0	190
			GainCumulé	1030	2290	1010	2130	470	1950	1080	980	880	1000	850	1930	310	1930	1760	1920			GainCumulé	1030	2290	1010	2130	470	1950	1080	980	880	1000	850	1930	310	1930	1760	1920
				71	2	68	76	84	75	14	35	36	93	76	83	94	3	37	81				71	2	68	76	84	75	14	35	36	93	76	83	94	3	37	81
		27	Partenaire	2	1	4	3	6	5	8	7	10	9	12	11	14	13	16	15		729	Partenaire	2	1	4	3	6	5	8	7	10	9	12	11	14	13	16	15
			JetonsA	70	0	60	0	60	90	0	0	100	57	50	100	0	0	100	100			JetonsA	70	0	60	0	60	90	0	0	100	57	50	100	0	0	100	100
			JetonsB	30	100	40	100	40	10	100	100	0	43	50	0	100	100	0	0			JetonsB	30	100	40	100	40	10	100	100	0	43	50	0	100	100	0	0
			Choi2	2	-2	1	-2	2	-1	2	-2	1	-2	2	-1	2	-2	1	-1			Choi2	2	-2	1	-2	2	-1	2	-2	1	-2	2	-1	2	-2	1	-1
			Gain	10	0	0	190	0	10	10	0	0	190	0	10	10	0	190	0			Gain	10	0	0	190	0	10	10	0	0	190	0	10	10	0	190	0
			GainCumulé	1040	2290	1010	2320	470	1960	1090	980	880	1190	850	1940	320	1930	1950	1920			GainCumulé	1040	2290	1010	2320	470	1960	1090	980	880	1190	850	1940	320	1930	1950	1920
				85	35	58	16	66	45	57	85	19	77	99	52	40	78	2	74				85	35	58	16	66	45	57	85	19	77	99	52	40	78	2	74
		28	Partenaire	2	1	4	3	6	5	8	7	10	9	12	11	14	13	16	15		784	Partenaire	2	1	4	3	6	5	8	7	10	9	12	11	14	13	16	15
			JetonsA	30	0	40	100	100	100	0	100	0	21	80	0	100	0	100	0			JetonsA	30	0	40	100	100	100	0	100	0	21	80	0	100	0	100	0
			JetonsB	70	100	60	0	0	0	100	0	100	79	20	100	0	100	0	100			JetonsB	70	100	60	0	0	0	100	0	100	79	20	100	0	100	0	100
			Choi2	2	-2	2	-1	1	-1	2	-1	2	-2	1	-2	1	-2	1	-2			Choi2	2	-2	2	-1	1	-1	2	-1	2	-2	1	-2	1	-2	1	-2
			Gain	10	0	0	10	190	0	0	10	10	0	0	190	0	190	0	190			Gain	10	0	0	10	190	0	0	10	10	0	0	190	0	190	0	190
			GainCumulé	1050	2290	1010	2330	660	1960	1090	990	890	1190	850	2130	320	2120	1950	2110			GainCumulé	1050	2290	1010	2330	660	1960	1090	990	890	1190	850	2130	320	2120	1950	2110
				31	52	50	90	87	89	92	92	76	80	31	11	92	71	56	14				31	52	50	90	87	89	92	92	76	80	31	11	92	71	56	14
		29	Partenaire	2	1	4	3	6	5	8	7	10	9	12	11	14	13	16	15		841	Partenaire	2	1	4	3	6	5	8	7	10	9	12	11	14	13	16	15
			JetonsA	100	0	100	0	80	5	0	0	0	45	65	0	0	0	100	0			JetonsA	100	0	100	0	80	5	0	0	0	45	65	0	0	0	100	0
			JetonsB	0	100	0	100	20	95	100	100	100	55	35	100	100	100	0	100			JetonsB	0	100	0	100	20	95	100	100	100	55	35	100	100	100	0	100
			Choi2	1	-2	1	-2	1	-2	2	-2	2	-2	1	-2	2	-2	1	-2			Choi2	1	-2	1	-2	1	-2	2	-2	2	-2	1	-2	2	-2	1	-2
			Gain	0	190	0	190	0	190	10	0	10	0	0	190	10	0	0	190			Gain	0	190	0	190	0	190	10	0	10	0	0	190	10	0	0	190
			GainCumulé	1050	2480	1010	2520	660	2150	1100	990	900	1190	850	2320	330	2120	1950	2300			GainCumulé	1050	2480	1010	2520	660	2150	1100	990	900	1190	850	2320	330	2120	1950	2300
				24	53	18	3	59	38	76	48	84	62	14	85	21	74	31	51				24	53	18	3	59	38	76	48	84	62	14	85	21	74	31	51
		30	Partenaire	2	1	4	3	6	5	8	7	10	9	12	11	14	13	16	15		900	Partenaire	2	1	4	3	6	5	8	7	10	9	12	11	14	13	16	15
			JetonsA	30	0	10	0	40	5	0	100	20	100	20	0	0	0	100	0			JetonsA	30	0	10	0	40	5	0	100	20	100	20	0	0	0	100	0
			JetonsB	70	100	90	100	60	95	100	0	80	0	80	100	100	100	0	100			JetonsB	70	100	90	100	60	95	100	0	80	0	80	100	100	100	0	100
			Choi2	2	-2	1	-2	1	-2	2	-1	2	-1	2	-2	2	-2	1	-2			Choi2	2	-2	1	-2	1	-2	2	-1	2	-1	2	-2	2	-2	1	-2
			Gain	10	0	0	190	0	190	0	10	0	10	10	0	10	0	0	190			Gain	10	0	0	190	0	190	0	10	0	10	10	0	10	0	0	190
			GainCumulé	1060	2480	1010	2710	660	2340	1100	1000	900	1200	860	2320	340	2120	1950	2490			GainCumulé	1060	2480	1010	2710	660	2340	1100	1000	900	1200	860	2320	340	2120	1950	2490
				41	50	1	56	14	90	92	96	63	35	95	19	80	57	8	96				41	50	1	56	14	90	92	96	63	35	95	19	80	57	8	96
		31	Partenaire	2	1	4	3	6	5	8	7	10	9	12	11	14	13	16	15		961	Partenaire	2	1	4	3	6	5	8	7	10	9	12	11	14	13	16	15
			JetonsA	40	0	50	100	60	40	0	100	0	100	35	0	0	0	0	0			JetonsA	40	0	50	100	60	40	0	100	0	100	35	0	0	0	0	0
			JetonsB	60	100	50	0	40	60	100	0	100	0	65	100	100	100	100	100			JetonsB	60	100	50	0	40	60	100	0	100	0	65	100	100	100	100	100
			Choi2	2	-2	2	-1	2	-1	2	-1	2	-1	2	-2	2	-2	2	-2			Choi2	2	-2	2	-1	2	-1	2	-1	2	-1	2	-2	2	-2	2	-2
			Gain	10	0	0	10	0	10	0	10	0	10	10	0	10	0	10	0			Gain	10	0	0	10	0	10	0	10	0	10	10	0	10	0	10	0
			GainCumulé	1070	2480	1010	2720	660	2350	1100	1010	900	1210	870	2320	350	2120	1960	2490			GainCumulé	1070	2480	1010	2720	660	2350	1100	1010	900	1210	870	2320	350	2120	1960	2490
				45	7	52	1	86	33	14	64	53	6	50	67	36	100	35	42				45	7	52	1	86	33	14	64	53	6	50	67	36	100	35	42
		32	Partenaire	2	1	4	3	6	5	8	7	10	9	12	11	14	13	16	15		1024	Partenaire	2	1	4	3	6	5	8	7	10	9	12	11	14	13	16	15
			JetonsA	100	0	50	0	40	50	100	100	0	100	40	0	0	0	100	0			JetonsA	100	0	50	0	40	50	100	100	0	100	40	0	0	0	100	0
			JetonsB	0	100	50	100	60	50	0	0	100	0	60	100	100	100	0	100			JetonsB	0	100	50	100	60	50	0	0	100	0	60	100	100	100	0	100
			Choi2	1	-2	2	-2	2	-1	1	-1	2	-1	2	-2	2	-2	1	-2			Choi2	1	-2	2	-2	2	-1	1	-1	2	-1	2	-2	2	-2	1	-2
			Gain	0	190	10	0	0	10	190	0	0	10	10	0	10	0	0	190			Gain	0	190	10	0	0	10	190	0	0	10	10	0	10	0	0	190
			GainCumulé	1070	2670	1020	2720	660	2360	1290	1010	900	1220	880	2320	360	2120	1960	2680			GainCumulé	1070	2670	1020	2720	660	2360	1290	1010	900	1220	880	2320	360	2120	1960	2680
				34	3	70	21	71	44	17	80	43	56	47	71	93	30	76	25				34	3	70	21	71	44	17	80	43	56	47	71	93	30	76	25
		33	Partenaire	2	1	4	3	6	5	8	7	10	9	12	11	14	13	16	15		1089	Partenaire	2	1	4	3	6	5	8	7	10	9	12	11	14	13	16	15
			JetonsA	100	0	50	100	60	5	0	0	0	100	35	100	25	100	100	100			JetonsA	100	0	50	100	60	5	0	0	0	100	35	100	25	100	100	100
			JetonsB	0	100	50	0	40	95	100	100	100	0	65	0	75	0	0	0			JetonsB	0	100	50	0	40	95	100	100	100	0	65	0	75	0	0	0
			Choi2	1	-2	1	-1	2	-2	2	-2	2	-1	2	-1	1	-1	1	-1			Choi2	1	-2	1	-1	2	-2	2	-2	2	-1	2	-1	1	-1	1	-1
			Gain	0	190	190	0	10	0	10	0	0	10	0	10	190	0	190	0			Gain	0	190	190	0	10	0	10	0	0	10	0	10	190	0	190	0
			GainCumulé	1070	2860	1210	2720	670	2360	1300	1010	900	1230	880	2330	550	2120	2150	2680			GainCumulé	1070	2860	1210	2720	670	2360	1300	1010	900	1230	880	2330	550	2120	2150	2680
				22	30	15	96	78	35	91	51	32	20	72	71	25	37	16	41				22	30	15	96	78	35	91	51	32	20	72	71	25	37	16	41
		34	Partenaire	2	1	4	3	6	5	8	7	10	9	12	11	14	13	16	15		1156	Partenaire	2	1	4	3	6	5	8	7	10	9	12	11	14	13	16	15
			JetonsA	70	0	50	0	0	40	0	0	100	100	85	0	35	0	100	100			JetonsA	70	0	50	0	0	40	0	0	100	100	85	0	35	0	100	100
			JetonsB	30	100	50	100	100	60	100	100	0	0	15	100	65	100	0	0			JetonsB	30	100	50	100	100	60	100	100	0	0	15	100	65	100	0	0
			Choi2	1	-2	1	-2	2	-2	2	-2	1	-1	1	-2	2	-2	1	-1			Choi2	1	-2	1	-2	2	-2	2	-2	1	-1	1	-2	2	-2	1	-1
			Gain	0	190	0	190	10	0	10	0	190	0	0	190	10	0	190	0			Gain	0	190	0	190	10	0	10	0	190	0	0	190	10	0	190	0
			GainCumulé	1070	3050	1210	2910	680	2360	1310	1010	1090	1230	880	2520	560	2120	2340	2680			GainCumulé	1070	3050	1210	2910	680	2360	1310	1010	1090	1230	880	2520	560	2120	2340	2680
				41	94	40	55	48	99	24	10	39	94	17	13	96	34	60	4				41	94	40	55	48	99	24	10	39	94	17	13	96	34	60	4
		35	Partenaire	2	1	4	3	6	5	8	7	10	9	12	11	14	13	16	15		1225	Partenaire	2	1	4	3	6	5	8	7	10	9	12	11	14	13	16	15
			JetonsA	0	100	50	0	70	50	0	0	20	0	20	0	25	0	100	0			JetonsA	0	100	50	0	70	50	0	0	20	0	20	0	25	0	100	0
			JetonsB	100	0	50	100	30	50	100	100	80	100	80	100	75	100	0	100			JetonsB	100	0	50	100	30	50	100	100	80	100	80	100	75	100	0	100
			Choi2	2	-1	1	-2	2	-1	2	-2	2	-2	2	-2	2	-2	1	-2			Choi2	2	-1	1	-2	2	-1	2	-2	2	-2	2	-2	2	-2	1	-2
			Gain	0	10	0	190	0	10	10	0	10	0	10	0	10	0	0	190			Gain	0	10	0	190	0	10	10	0	10	0	10	0	10	0	0	190
			GainCumulé	1070	3060	1210	3100	680	2370	1320	1010	1100	1230	890	2520	570	2120	2340	2870			GainCumulé	1070	3060	1210	3100	680	2370	1320	1010	1100	1230	890	2520	570	2120	2340	2870
				64	85	16	87	88	49	69	62	84	24	52	98	38	19	45	25				64	85	16	87	88	49	69	62	84	24	52	98	38	19	45	25
		36	Partenaire	2	1	4	3	6	5	8	7	10	9	12	11	14	13	16	15		1296	Partenaire	2	1	4	3	6	5	8	7	10	9	12	11	14	13	16	15
			JetonsA	0	0	50	100	70	5	100	0	100	56	65	100	30	100	100	0			JetonsA	0	0	50	100	70	5	100	0	100	56	65	100	30	100	100	0
			JetonsB	100	100	50	0	30	95	0	100	0	44	35	0	70	0	0	100			JetonsB	100	100	50	0	30	95	0	100	0	44	35	0	70	0	0	100
			Choi2	2	-2	2	-1	1	-2	1	-2	1	-2	1	-1	2	-1	1	-2			Choi2	2	-2	2	-1	1	-2	1	-2	1	-2	1	-1	2	-1	1	-2
			Gain	10	0	0	10	0	190	0	190	0	190	190	0	0	10	0	190			Gain	10	0	0	10	0	190	0	190	0	190	190	0	0	10	0	190
			GainCumulé	1080	3060	1210	3110	680	2560	1320	1200	1100	1420	1080	2520	570	2130	2340	3060			GainCumulé	1080	3060	1210	3110	680	2560	1320	1200	1100	1420	1080	2520	570	2130	2340	3060
				21	98	85	79	17	12	34	92	69	100	6	62	66	82	62	2				21	98	85	79	17	12	34	92	69	100	6	62	66	82	62	2
		37	Partenaire	2	1	4	3	6	5	8	7	10	9	12	11	14	13	16	15		1369	Partenaire	2	1	4	3	6	5	8	7	10	9	12	11	14	13	16	15
			JetonsA	100	0	100	0	70	50	0	100	0	63	70	0	0	0	100	0			JetonsA	100	0	100	0	70	50	0	100	0	63	70	0	0	0	100	0
			JetonsB	0	100	0	100	30	50	100	0	100	37	30	100	100	100	0	100			JetonsB	0	100	0	100	30	50	100	0	100	37	30	100	100	100	0	100
			Choi2	1	-2	1	-2	1	-1	2	-1	2	-1	1	-2	2	-2	1	-2			Choi2	1	-2	1	-2	1	-1	2	-1	2	-1	1	-2	2	-2	1	-2
			Gain	0	190	0	190	190	0	0	10	0	10	0	190	10	0	0	190			Gain	0	190	0	190	190	0	0	10	0	10	0	190	10	0	0	190
			GainCumulé	1080	3250	1210	3300	870	2560	1320	1210	1100	1430	1080	2710	580	2130	2340	3250			GainCumulé	1080	3250	1210	3300	870	2560	1320	1210	1100	1430	1080	2710	580	2130	2340	3250
				51	67	37	48	21	16	44	27	12	16	30	86	32	33	69	84				51	67	37	48	21	16	44	27	12	16	30	86	32	33	69	84
		38	Partenaire	2	1	4	3	6	5	8	7	10	9	12	11	14	13	16	15		1444	Partenaire	2	1	4	3	6	5	8	7	10	9	12	11	14	13	16	15
			JetonsA	70	0	100	0	70	5	0	100	75	78	55	0	25	0	100	0			JetonsA	70	0	100	0	70	5	0	100	75	78	55	0	25	0	100	0
			JetonsB	30	100	0	100	30	95	100	0	25	22	45	100	75	100	0	100			JetonsB	30	100	0	100	30	95	100	0	25	22	45	100	75	100	0	100
			Choi2	2	-2	1	-2	1	-2	2	-1	1	-1	1	-2	2	-2	1	-2			Choi2	2	-2	1	-2	1	-2	2	-1	1	-1	1	-2	2	-2	1	-2
			Gain	10	0	0	190	0	190	0	10	190	0	0	190	10	0	0	190			Gain	10	0	0	190	0	190	0	10	190	0	0	190	10	0	0	190
			GainCumulé	1090	3250	1210	3490	870	2750	1320	1220	1290	1430	1080	2900	590	2130	2340	3440			GainCumulé	1090	3250	1210	3490	870	2750	1320	1220	1290	1430	1080	2900	590	2130	2340	3440
				76	55	62	91	67	43	46	97	18	28	18	56	43	65	11	38				76	55	62	91	67	43	46	97	18	28	18	56	43	65	11	38
		39	Partenaire	2	1	4	3	6	5	8	7	10	9	12	11	14	13	16	15		1521	Partenaire	2	1	4	3	6	5	8	7	10	9	12	11	14	13	16	15
			JetonsA	70	0	0	100	80	40	100	0	100	38	20	0	60	0	100	100			JetonsA	70	0	0	100	80	40	100	0	100	38	20	0	60	0	100	100
			JetonsB	30	100	100	0	20	60	0	100	0	62	80	100	40	100	0	0			JetonsB	30	100	100	0	20	60	0	100	0	62	80	100	40	100	0	0
			Choi2	2	-2	2	-1	2	-2	1	-2	1	-2	2	-2	2	-2	1	-1			Choi2	2	-2	2	-1	2	-2	1	-2	1	-2	2	-2	2	-2	1	-1
			Gain	10	0	0	10	10	0	0	190	0	190	10	0	10	0	190	0			Gain	10	0	0	10	10	0	0	190	0	190	10	0	10	0	190	0
			GainCumulé	1100	3250	1210	3500	880	2750	1320	1410	1290	1620	1090	2900	600	2130	2530	3440			GainCumulé	1100	3250	1210	3500	880	2750	1320	1410	1290	1620	1090	2900	600	2130	2530	3440
				74	96	10	83	93	81	51	78	26	54	87	92	86	24	15	50				74	96	10	83	93	81	51	78	26	54	87	92	86	24	15	50
		40	Partenaire	2	1	4	3	6	5	8	7	10	9	12	11	14	13	16	15		1600	Partenaire	2	1	4	3	6	5	8	7	10	9	12	11	14	13	16	15
			JetonsA	100	0	100	0	40	5	100	0	0	38	25	100	30	95	100	50			JetonsA	100	0	100	0	40	5	100	0	0	38	25	100	30	95	100	50
			JetonsB	0	100	0	100	60	95	0	100	100	62	75	0	70	5	0	50			JetonsB	0	100	0	100	60	95	0	100	100	62	75	0	70	5	0	50
			Choi2	1	-2	1	-2	1	-2	1	-2	2	-2	2	-1	2	-1	1	-1			Choi2	1	-2	1	-2	1	-2	1	-2	2	-2	2	-1	2	-1	1	-1
			Gain	0	190	0	190	0	190	0	190	10	0	0	10	0	10	190	0			Gain	0	190	0	190	0	190	0	190	10	0	0	10	0	10	190	0
			GainCumulé	1100	3440	1210	3690	880	2940	1320	1600	1300	1620	1090	2910	600	2140	2720	3440			GainCumulé	1100	3440	1210	3690	880	2940	1320	1600	1300	1620	1090	2910	600	2140	2720	3440
				1	87	18	45	7	17	34	94	95	60	45	25	86	36	33	40				1	87	18	45	7	17	34	94	95	60	45	25	86	36	33	40
		41	Partenaire	2	1	4	3	6	5	8	7	10	9	12	11	14	13	16	15		1681	Partenaire	2	1	4	3	6	5	8	7	10	9	12	11	14	13	16	15
			JetonsA	80	0	50	0	20	55	0	0	80	0	65	0	0	95	100	0			JetonsA	80	0	50	0	20	55	0	0	80	0	65	0	0	95	100	0
			JetonsB	20	100	50	100	80	45	100	100	20	100	35	100	100	5	0	100			JetonsB	20	100	50	100	80	45	100	100	20	100	35	100	100	5	0	100
			Choi2	1	-2	2	-2	1	-1	2	-2	2	-2	1	-2	2	-1	1	-2			Choi2	1	-2	2	-2	1	-1	2	-2	2	-2	1	-2	2	-1	1	-2
			Gain	0	190	10	0	190	0	10	0	10	0	0	190	0	10	0	190			Gain	0	190	10	0	190	0	10	0	10	0	0	190	0	10	0	190
			GainCumulé	1100	3630	1220	3690	1070	2940	1330	1600	1310	1620	1090	3100	600	2150	2720	3630			GainCumulé	1100	3630	1220	3690	1070	2940	1330	1600	1310	1620	1090	3100	600	2150	2720	3630
				38	54	62	58	1	54	16	58	98	7	20	45	52	10	49	6				38	54	62	58	1	54	16	58	98	7	20	45	52	10	49	6
		42	Partenaire	2	1	4	3	6	5	8	7	10	9	12	11	14	13	16	15		1764	Partenaire	2	1	4	3	6	5	8	7	10	9	12	11	14	13	16	15
			JetonsA	30	100	50	0	30	5	0	100	80	29	60	0	100	1	100	0			JetonsA	30	100	50	0	30	5	0	100	80	29	60	0	100	1	100	0
			JetonsB	70	0	50	100	70	95	100	0	20	71	40	100	0	99	0	100			JetonsB	70	0	50	100	70	95	100	0	20	71	40	100	0	99	0	100
			Choi2	1	-1	2	-2	2	-2	2	-1	2	-2	1	-2	1	-2	1	-2			Choi2	1	-1	2	-2	2	-2	2	-1	2	-2	1	-2	1	-2	1	-2
			Gain	190	0	10	0	10	0	0	10	10	0	0	190	0	190	0	190			Gain	190	0	10	0	10	0	0	10	10	0	0	190	0	190	0	190
			GainCumulé	1290	3630	1230	3690	1080	2940	1330	1610	1320	1620	1090	3290	600	2340	2720	3820			GainCumulé	1290	3630	1230	3690	1080	2940	1330	1610	1320	1620	1090	3290	600	2340	2720	3820
				25	99	97	11	80	58	62	72	85	45	40	23	54	97	57	87				25	99	97	11	80	58	62	72	85	45	40	23	54	97	57	87
		43	Partenaire	2	1	4	3	6	5	8	7	10	9	12	11	14	13	16	15		1849	Partenaire	2	1	4	3	6	5	8	7	10	9	12	11	14	13	16	15
			JetonsA	70	0	50	0	70	40	0	100	0	0	20	0	70	0	100	100			JetonsA	70	0	50	0	70	40	0	100	0	0	20	0	70	0	100	100
			JetonsB	30	100	50	100	30	60	100	0	100	100	80	100	30	100	0	0			JetonsB	30	100	50	100	30	60	100	0	100	100	80	100	30	100	0	0
			Choi2	1	-2	1	-2	1	-2	2	-1	2	-2	2	-2	1	-2	1	-1			Choi2	1	-2	1	-2	1	-2	2	-1	2	-2	2	-2	1	-2	1	-1
			Gain	0	190	0	190	0	190	0	10	10	0	10	0	0	190	190	0			Gain	0	190	0	190	0	190	0	10	10	0	10	0	0	190	190	0
			GainCumulé	1290	3820	1230	3880	1080	3130	1330	1620	1330	1620	1100	3290	600	2530	2910	3820			GainCumulé	1290	3820	1230	3880	1080	3130	1330	1620	1330	1620	1100	3290	600	2530	2910	3820
				27	51	13	41	15	41	7	60	37	45	27	6	20	94	24	6				27	51	13	41	15	41	7	60	37	45	27	6	20	94	24	6
		44	Partenaire	2	1	4	3	6	5	8	7	10	9	12	11	14	13	16	15		1936	Partenaire	2	1	4	3	6	5	8	7	10	9	12	11	14	13	16	15
			JetonsA	100	0	50	0	30	40	0	0	0	27	20	100	0	0	100	0			JetonsA	100	0	50	0	30	40	0	0	0	27	20	100	0	0	100	0
			JetonsB	0	100	50	100	70	60	100	100	100	73	80	0	100	100	0	100			JetonsB	0	100	50	100	70	60	100	100	100	73	80	0	100	100	0	100
			Choi2	1	-2	1	-2	2	-2	2	-2	2	-1	1	-1	2	-2	1	-2			Choi2	1	-2	1	-2	2	-2	2	-2	2	-1	1	-1	2	-2	1	-2
			Gain	0	190	0	190	10	0	10	0	0	10	190	0	10	0	0	190			Gain	0	190	0	190	10	0	10	0	0	10	190	0	10	0	0	190
			GainCumulé	1290	4010	1230	4070	1090	3130	1340	1620	1330	1630	1290	3290	610	2530	2910	4010			GainCumulé	1290	4010	1230	4070	1090	3130	1340	1620	1330	1630	1290	3290	610	2530	2910	4010
				95	71	18	100	80	89	39	4	1	24	12	69	99	92	39	91				95	71	18	100	80	89	39	4	1	24	12	69	99	92	39	91
		45	Partenaire	2	1	4	3	6	5	8	7	10	9	12	11	14	13	16	15		2025	Partenaire	2	1	4	3	6	5	8	7	10	9	12	11	14	13	16	15
			JetonsA	40	0	50	100	80	1	50	100	100	51	45	0	25	0	100	0			JetonsA	40	0	50	100	80	1	50	100	100	51	45	0	25	0	100	0
			JetonsB	60	100	50	0	20	99	50	0	0	49	55	100	75	100	0	100			JetonsB	60	100	50	0	20	99	50	0	0	49	55	100	75	100	0	100
			Choi2	2	-2	1	-1	1	-2	1	-1	1	-1	2	-2	2	-2	1	-2			Choi2	2	-2	1	-1	1	-2	1	-1	1	-1	2	-2	2	-2	1	-2
			Gain	10	0	190	0	0	190	190	0	190	0	10	0	10	0	0	190			Gain	10	0	190	0	0	190	190	0	190	0	10	0	10	0	0	190
			GainCumulé	1300	4010	1420	4070	1090	3320	1530	1620	1520	1630	1300	3290	620	2530	2910	4200			GainCumulé	1300	4010	1420	4070	1090	3320	1530	1620	1520	1630	1300	3290	620	2530	2910	4200
				95	15	4	36	72	76	3	7	88	36	96	45	66	97	62	83				95	15	4	36	72	76	3	7	88	36	96	45	66	97	62	83
		46	Partenaire	2	1	4	3	6	5	8	7	10	9	12	11	14	13	16	15		2116	Partenaire	2	1	4	3	6	5	8	7	10	9	12	11	14	13	16	15
			JetonsA	50	0	70	0	80	40	0	100	0	31	45	0	30	100	100	0			JetonsA	50	0	70	0	80	40	0	100	0	31	45	0	30	100	100	0
			JetonsB	50	100	30	100	20	60	100	0	100	69	55	100	70	0	0	100			JetonsB	50	100	30	100	20	60	100	0	100	69	55	100	70	0	0	100
			Choi2	2	-2	1	-2	2	-2	2	-1	2	-1	2	-2	2	-1	1	-2			Choi2	2	-2	1	-2	2	-2	2	-1	2	-1	2	-2	2	-1	1	-2
			Gain	10	0	0	190	10	0	0	10	0	10	10	0	0	10	0	190			Gain	10	0	0	190	10	0	0	10	0	10	10	0	0	10	0	190
			GainCumulé	1310	4010	1420	4260	1100	3320	1530	1630	1520	1640	1310	3290	620	2540	2910	4390			GainCumulé	1310	4010	1420	4260	1100	3320	1530	1630	1520	1640	1310	3290	620	2540	2910	4390
				95	28	45	33	95	87	93	63	95	24	66	47	36	66	33	51				95	28	45	33	95	87	93	63	95	24	66	47	36	66	33	51
		47	Partenaire	2	1	4	3	6	5	8	7	10	9	12	11	14	13	16	15		2209	Partenaire	2	1	4	3	6	5	8	7	10	9	12	11	14	13	16	15
			JetonsA	100	0	40	0	80	40	50	0	100	82	25	0	55	0	100	0			JetonsA	100	0	40	0	80	40	50	0	100	82	25	0	55	0	100	0
			JetonsB	0	100	60	100	20	60	50	100	0	18	75	100	45	100	0	100			JetonsB	0	100	60	100	20	60	50	100	0	18	75	100	45	100	0	100
			Choi2	1	-2	1	-2	2	-2	2	-2	1	-1	1	-2	2	-2	1	-2			Choi2	1	-2	1	-2	2	-2	2	-2	1	-1	1	-2	2	-2	1	-2
			Gain	0	190	0	190	10	0	10	0	190	0	0	190	10	0	0	190			Gain	0	190	0	190	10	0	10	0	190	0	0	190	10	0	0	190
			GainCumulé	1310	4200	1420	4450	1110	3320	1540	1630	1710	1640	1310	3480	630	2540	2910	4580			GainCumulé	1310	4200	1420	4450	1110	3320	1540	1630	1710	1640	1310	3480	630	2540	2910	4580
				52	72	15	79	97	97	78	78	79	31	10	33	100	99	38	83				52	72	15	79	97	97	78	78	79	31	10	33	100	99	38	83
		48	Partenaire	2	1	4	3	6	5	8	7	10	9	12	11	14	13	16	15		2304	Partenaire	2	1	4	3	6	5	8	7	10	9	12	11	14	13	16	15
			JetonsA	30	0	100	100	60	55	50	100	0	50	15	0	45	100	100	0			JetonsA	30	0	100	100	60	55	50	100	0	50	15	0	45	100	100	0
			JetonsB	70	100	0	0	40	45	50	0	100	50	85	100	55	0	0	100			JetonsB	70	100	0	0	40	45	50	0	100	50	85	100	55	0	0	100
			Choi2	2	-2	1	-1	2	-1	2	-1	2	-2	2	-2	2	-1	1	-2			Choi2	2	-2	1	-1	2	-1	2	-1	2	-2	2	-2	2	-1	1	-2
			Gain	10	0	190	0	0	10	0	10	10	0	10	0	0	10	0	190			Gain	10	0	190	0	0	10	0	10	10	0	10	0	0	10	0	190
			GainCumulé	1320	4200	1610	4450	1110	3330	1540	1640	1720	1640	1320	3480	630	2550	2910	4770			GainCumulé	1320	4200	1610	4450	1110	3330	1540	1640	1720	1640	1320	3480	630	2550	2910	4770
				41	56	79	84	88	13	74	41	23	97	73	27	52	11	37	36				41	56	79	84	88	13	74	41	23	97	73	27	52	11	37	36
		49	Partenaire	2	1	4	3	6	5	8	7	10	9	12	11	14	13	16	15		2401	Partenaire	2	1	4	3	6	5	8	7	10	9	12	11	14	13	16	15
			JetonsA	70	0	100	0	100	5	0	100	80	73	15	0	0	0	100	0			JetonsA	70	0	100	0	100	5	0	100	80	73	15	0	0	0	100	0
			JetonsB	30	100	0	100	0	95	100	0	20	27	85	100	100	100	0	100			JetonsB	30	100	0	100	0	95	100	0	20	27	85	100	100	100	0	100
			Choi2	1	-2	1	-2	1	-2	2	-1	2	-1	2	-2	2	-2	1	-2			Choi2	1	-2	1	-2	1	-2	2	-1	2	-1	2	-2	2	-2	1	-2
			Gain	0	190	0	190	0	190	0	10	0	10	10	0	10	0	0	190			Gain	0	190	0	190	0	190	0	10	0	10	10	0	10	0	0	190
			GainCumulé	1320	4390	1610	4640	1110	3520	1540	1650	1720	1650	1330	3480	640	2550	2910	4960			GainCumulé	1320	4390	1610	4640	1110	3520	1540	1650	1720	1650	1330	3480	640	2550	2910	4960
				1	24	14	28	38	74	25	39	83	17	71	27	7	86	73	62				1	24	14	28	38	74	25	39	83	17	71	27	7	86	73	62
		50	Partenaire	2	1	4	3	6	5	8	7	10	9	12	11	14	13	16	15		2500	Partenaire	2	1	4	3	6	5	8	7	10	9	12	11	14	13	16	15
			JetonsA	20	100	100	0	60	49	50	0	100	0	45	0	100	1	100	0			JetonsA	20	100	100	0	60	49	50	0	100	0	45	0	100	1	100	0
			JetonsB	80	0	0	100	40	51	50	100	0	100	55	100	0	99	0	100			JetonsB	80	0	0	100	40	51	50	100	0	100	55	100	0	99	0	100
			Choi2	2	-1	1	-2	1	-1	1	-2	1	-2	1	-2	1	-2	1	-2			Choi2	2	-1	1	-2	1	-1	1	-2	1	-2	1	-2	1	-2	1	-2
			Gain	0	10	0	190	190	0	0	190	0	190	0	190	0	190	0	190			Gain	0	10	0	190	190	0	0	190	0	190	0	190	0	190	0	190
			GainCumulé	1320	4400	1610	4830	1300	3520	1540	1840	1720	1840	1330	3670	640	2740	2910	5150			GainCumulé	1320	4400	1610	4830	1300	3520	1540	1840	1720	1840	1330	3670	640	2740	2910	5150
				89	98	40	27	29	21	9	76	71	38	24	72	40	3	41	57				89	98	40	27	29	21	9	76	71	38	24	72	40	3	41	57

## Sheet: Numerical format- English
Leaders and followers in repeated games: a novel method for their identification
The Raw data cast into numerical format
		Period	Decision	J1	J2	J3	J4	J5	J6	J7	J8	J9	J10	J11	J12	J13	J14	J15	J16		Period	decision	J1	J2	J3	J4	J5	J6	J7	J8	J9	J10	J11	J12	J13	J14	J15	J16
		1	Players	2	1	4	3	6	5	8	7	10	9	12	11	14	13	16	15		1	Players	2	1	4	3	6	5	8	7	10	9	12	11	14	13	16	15
			Investment A	50	0	60	0	40	25	20	0	50	60	70	50	80	5	100	80			Investment A	50	0	60	0	40	25	20	0	50	60	70	50	80	5	100	80
			Investment B	50	100	40	100	60	75	80	100	50	40	30	50	20	95	0	20			Investment B	50	100	40	100	60	75	80	100	50	40	30	50	20	95	0	20
			Choice 2	2	-2	1	-2	1	-2	2	-2	2	-1	2	-2	1	-2	1	-1			Choice 2	2	-2	1	-2	1	-2	2	-2	2	-1	2	-2	1	-2	1	-1
			Payoff	10	0	0	190	0	190	10	0	0	10	10	0	0	190	190	0			Payoff	10	0	0	190	0	190	10	0	0	10	10	0	0	190	190	0
			Cumulative Payoff	10	0	0	190	0	190	10	0	0	10	10	0	0	190	190	0			Cumulative Payoff	10	0	0	190	0	190	10	0	0	10	10	0	0	190	190	0
				69	90	38	27	32	47	50	7	70	8	74	95	45	17	53	54				69	90	38	27	32	47	50	7	70	8	74	95	45	17	53	54
		2	Players	2	1	4	3	6	5	8	7	10	9	12	11	14	13	16	15		4	Players	2	1	4	3	6	5	8	7	10	9	12	11	14	13	16	15
			Investment A	70	10	100	100	70	10	20	0	0	30	80	40	60	5	100	20			Investment A	70	10	100	100	70	10	20	0	0	30	80	40	60	5	100	20
			Investment B	30	90	0	0	30	90	80	100	100	70	20	60	40	95	0	80			Investment B	30	90	0	0	30	90	80	100	100	70	20	60	40	95	0	80
			Choice 2	1	-2	1	-1	2	-2	2	-2	2	-2	1	-1	2	-2	1	-1			Choice 2	1	-2	1	-1	2	-2	2	-2	2	-2	1	-1	2	-2	1	-1
			Payoff	0	190	190	0	10	0	10	0	10	0	190	0	10	0	190	0			Payoff	0	190	190	0	10	0	10	0	10	0	190	0	10	0	190	0
			Cumulative Payoff	10	190	190	190	10	190	20	0	10	10	200	0	10	190	380	0			Cumulative Payoff	10	190	190	190	10	190	20	0	10	10	200	0	10	190	380	0
				22	99	47	79	89	84	77	21	28	93	43	1	85	94	18	11				22	99	47	79	89	84	77	21	28	93	43	1	85	94	18	11
		3	Players	2	1	4	3	6	5	8	7	10	9	12	11	14	13	16	15		9	Players	2	1	4	3	6	5	8	7	10	9	12	11	14	13	16	15
			Investment A	20	10	70	0	70	40	20	100	0	80	75	60	100	5	100	0			Investment A	20	10	70	0	70	40	20	100	0	80	75	60	100	5	100	0
			Investment B	80	90	30	100	30	60	80	0	100	20	25	40	0	95	0	100			Investment B	80	90	30	100	30	60	80	0	100	20	25	40	0	95	0	100
			Choice 2	2	-2	1	-2	1	-2	1	-1	2	-2	1	-1	1	-1	1	-2			Choice 2	2	-2	1	-2	1	-2	1	-1	2	-2	1	-1	1	-1	1	-2
			Payoff	10	0	0	190	0	190	190	0	10	0	190	0	190	0	0	190			Payoff	10	0	0	190	0	190	190	0	10	0	190	0	190	0	0	190
			Cumulative Payoff	20	190	190	380	10	380	210	0	20	10	390	0	200	190	380	190			Cumulative Payoff	20	190	190	380	10	380	210	0	20	10	390	0	200	190	380	190
				73	86	11	28	58	51	14	50	8	81	16	45	4	5	80	98				73	86	11	28	58	51	14	50	8	81	16	45	4	5	80	98
		4	Players	2	1	4	3	6	5	8	7	10	9	12	11	14	13	16	15		16	Players	2	1	4	3	6	5	8	7	10	9	12	11	14	13	16	15
			Investment A	100	50	50	100	20	41	30	0	100	60	85	10	20	1	100	20			Investment A	100	50	50	100	20	41	30	0	100	60	85	10	20	1	100	20
			Investment B	0	50	50	0	80	59	70	100	0	40	15	90	80	99	0	80			Investment B	0	50	50	0	80	59	70	100	0	40	15	90	80	99	0	80
			Choice 2	1	-1	2	-1	2	-2	1	-2	1	-1	1	-2	1	-2	1	-2			Choice 2	1	-1	2	-1	2	-2	1	-2	1	-1	1	-2	1	-2	1	-2
			Payoff	190	0	0	10	10	0	0	190	190	0	0	190	0	190	0	190			Payoff	190	0	0	10	10	0	0	190	190	0	0	190	0	190	0	190
			Cumulative Payoff	210	190	190	390	20	380	210	190	210	10	390	190	200	380	380	380			Cumulative Payoff	210	190	190	390	20	380	210	190	210	10	390	190	200	380	380	380
				85	31	74	14	92	61	12	84	61	48	4	49	12	54	65	47				85	31	74	14	92	61	12	84	61	48	4	49	12	54	65	47
		5	Players	2	1	4	3	6	5	8	7	10	9	12	11	14	13	16	15		25	Players	2	1	4	3	6	5	8	7	10	9	12	11	14	13	16	15
			Investment A	10	0	100	0	30	51	50	0	0	50	60	60	100	1	100	80			Investment A	10	0	100	0	30	51	50	0	0	50	60	60	100	1	100	80
			Investment B	90	100	0	100	70	49	50	100	100	50	40	40	0	99	0	20			Investment B	90	100	0	100	70	49	50	100	100	50	40	40	0	99	0	20
			Choice 2	2	-2	1	-2	1	-1	2	-2	2	-2	2	-2	1	-2	1	-2			Choice 2	2	-2	1	-2	1	-1	2	-2	2	-2	2	-2	1	-2	1	-2
			Payoff	10	0	0	190	190	0	10	0	10	0	10	0	0	190	0	190			Payoff	10	0	0	190	190	0	10	0	10	0	10	0	0	190	0	190
			Cumulative Payoff	220	190	190	580	210	380	220	190	220	10	400	190	200	570	380	570			Cumulative Payoff	220	190	190	580	210	380	220	190	220	10	400	190	200	570	380	570
				81	79	30	59	29	51	64	63	7	60	62	69	59	80	66	82				81	79	30	59	29	51	64	63	7	60	62	69	59	80	66	82
		6	Players	2	1	4	3	6	5	8	7	10	9	12	11	14	13	16	15		36	Players	2	1	4	3	6	5	8	7	10	9	12	11	14	13	16	15
			Investment A	100	20	60	100	10	15	40	0	0	20	75	10	100	1	0	20			Investment A	100	20	60	100	10	15	40	0	0	20	75	10	100	1	0	20
			Investment B	0	80	40	0	90	85	60	100	100	80	25	90	0	99	100	80			Investment B	0	80	40	0	90	85	60	100	100	80	25	90	0	99	100	80
			Choice 2	1	-1	1	-1	2	-2	1	-2	2	-2	1	-2	1	-2	2	-2			Choice 2	1	-1	1	-1	2	-2	1	-2	2	-2	1	-2	1	-2	2	-2
			Payoff	190	0	190	0	10	0	0	190	10	0	0	190	0	190	10	0			Payoff	190	0	190	0	10	0	0	190	10	0	0	190	0	190	10	0
			Cumulative Payoff	410	190	380	580	220	380	220	380	230	10	400	380	200	760	390	570			Cumulative Payoff	410	190	380	580	220	380	220	380	230	10	400	380	200	760	390	570
				92	9	48	71	37	27	29	81	2	29	50	19	85	4	29	73				92	9	48	71	37	27	29	81	2	29	50	19	85	4	29	73
		7	Players	2	1	4	3	6	5	8	7	10	9	12	11	14	13	16	15		49	Players	2	1	4	3	6	5	8	7	10	9	12	11	14	13	16	15
			Investment A	20	0	50	0	0	25	50	100	70	65	100	10	0	1	100	90			Investment A	20	0	50	0	0	25	50	100	70	65	100	10	0	1	100	90
			Investment B	80	100	50	100	100	75	50	0	30	35	0	90	100	99	0	10			Investment B	80	100	50	100	100	75	50	0	30	35	0	90	100	99	0	10
			Choice 2	2	-2	1	-2	2	-2	1	-1	2	-1	1	-1	2	-2	1	-1			Choice 2	2	-2	1	-2	2	-2	1	-1	2	-1	1	-1	2	-2	1	-1
			Payoff	10	0	0	190	10	0	190	0	0	10	190	0	10	0	190	0			Payoff	10	0	0	190	10	0	190	0	0	10	190	0	10	0	190	0
			Cumulative Payoff	420	190	380	770	230	380	410	380	230	20	590	380	210	760	580	570			Cumulative Payoff	420	190	380	770	230	380	410	380	230	20	590	380	210	760	580	570
				89	93	4	2	43	37	28	23	97	60	16	4	85	21	58	30				89	93	4	2	43	37	28	23	97	60	16	4	85	21	58	30
		8	Players	2	1	4	3	6	5	8	7	10	9	12	11	14	13	16	15		64	Players	2	1	4	3	6	5	8	7	10	9	12	11	14	13	16	15
			Investment A	90	0	100	0	20	90	100	0	100	32	100	30	80	0	100	10			Investment A	90	0	100	0	20	90	100	0	100	32	100	30	80	0	100	10
			Investment B	10	100	0	100	80	10	0	100	0	68	0	70	20	100	0	90			Investment B	10	100	0	100	80	10	0	100	0	68	0	70	20	100	0	90
			Choice 2	1	-2	1	-2	2	-1	1	-2	1	-2	1	-2	1	-2	1	-2			Choice 2	1	-2	1	-2	2	-1	1	-2	1	-2	1	-2	1	-2	1	-2
			Payoff	0	190	0	190	0	10	0	190	0	190	0	190	0	190	0	190			Payoff	0	190	0	190	0	10	0	190	0	190	0	190	0	190	0	190
			Cumulative Payoff	420	380	380	960	230	390	410	570	230	210	590	570	210	950	580	760			Cumulative Payoff	420	380	380	960	230	390	410	570	230	210	590	570	210	950	580	760
				76	46	28	25	86	71	56	95	80	78	68	85	20	25	47	66				76	46	28	25	86	71	56	95	80	78	68	85	20	25	47	66
		9	Players	2	1	4	3	6	5	8	7	10	9	12	11	14	13	16	15		81	Players	2	1	4	3	6	5	8	7	10	9	12	11	14	13	16	15
			Investment A	100	0	0	100	60	5	50	100	0	50	60	20	100	0	0	10			Investment A	100	0	0	100	60	5	50	100	0	50	60	20	100	0	0	10
			Investment B	0	100	100	0	40	95	50	0	100	50	40	80	0	100	100	90			Investment B	0	100	100	0	40	95	50	0	100	50	40	80	0	100	100	90
			Choice 2	1	-2	2	-1	1	-2	2	-1	2	-1	1	-2	1	-2	2	-2			Choice 2	1	-2	2	-1	1	-2	2	-1	2	-1	1	-2	1	-2	2	-2
			Payoff	0	190	0	10	0	190	0	10	0	10	0	190	0	190	10	0			Payoff	0	190	0	10	0	190	0	10	0	10	0	190	0	190	10	0
			Cumulative Payoff	420	570	380	970	230	580	410	580	230	220	590	760	210	1140	590	760			Cumulative Payoff	420	570	380	970	230	580	410	580	230	220	590	760	210	1140	590	760
				92	21	23	73	15	55	59	91	67	22	26	55	92	76	86	17				92	21	23	73	15	55	59	91	67	22	26	55	92	76	86	17
		10	Players	2	1	4	3	6	5	8	7	10	9	12	11	14	13	16	15		100	Players	2	1	4	3	6	5	8	7	10	9	12	11	14	13	16	15
			Investment A	50	0	60	0	40	40	50	100	100	28	40	1	0	0	100	10			Investment A	50	0	60	0	40	40	50	100	100	28	40	1	0	0	100	10
			Investment B	50	100	40	100	60	60	50	0	0	72	60	99	100	100	0	90			Investment B	50	100	40	100	60	60	50	0	0	72	60	99	100	100	0	90
			Choice 2	1	-2	2	-2	2	-1	2	-1	1	-2	2	-2	2	-2	1	-2			Choice 2	1	-2	2	-2	2	-1	2	-1	1	-2	2	-2	2	-2	1	-2
			Payoff	0	190	10	0	0	10	0	10	0	190	10	0	10	0	0	190			Payoff	0	190	10	0	0	10	0	10	0	190	10	0	10	0	0	190
			Cumulative Payoff	420	760	390	970	230	590	410	590	230	410	600	760	220	1140	590	950			Cumulative Payoff	420	760	390	970	230	590	410	590	230	410	600	760	220	1140	590	950
				49	45	85	48	78	32	74	83	75	85	84	25	75	75	41	81				49	45	85	48	78	32	74	83	75	85	84	25	75	75	41	81
		11	Players	2	1	4	3	6	5	8	7	10	9	12	11	14	13	16	15		121	Players	2	1	4	3	6	5	8	7	10	9	12	11	14	13	16	15
			Investment A	100	0	50	0	20	85	100	100	0	15	60	0	0	0	0	90			Investment A	100	0	50	0	20	85	100	100	0	15	60	0	0	0	0	90
			Investment B	0	100	50	100	80	15	0	0	100	85	40	100	100	100	100	10			Investment B	0	100	50	100	80	15	0	0	100	85	40	100	100	100	100	10
			Choice 2	1	-2	1	-2	1	-1	1	-1	2	-2	2	-2	2	-2	2	-1			Choice 2	1	-2	1	-2	1	-1	1	-1	2	-2	2	-2	2	-2	2	-1
			Payoff	0	190	0	190	190	0	190	0	10	0	10	0	10	0	0	10			Payoff	0	190	0	190	190	0	190	0	10	0	10	0	10	0	0	10
			Cumulative Payoff	420	950	390	1160	420	590	600	590	240	410	610	760	230	1140	590	960			Cumulative Payoff	420	950	390	1160	420	590	600	590	240	410	610	760	230	1140	590	960
				15	21	45	52	19	82	38	5	84	34	84	56	47	99	87	27				15	21	45	52	19	82	38	5	84	34	84	56	47	99	87	27
		12	Players	2	1	4	3	6	5	8	7	10	9	12	11	14	13	16	15		144	Players	2	1	4	3	6	5	8	7	10	9	12	11	14	13	16	15
			Investment A	70	100	100	100	30	10	10	0	50	55	30	90	45	0	100	90			Investment A	70	100	100	100	30	10	10	0	50	55	30	90	45	0	100	90
			Investment B	30	0	0	0	70	90	90	100	50	45	70	10	55	100	0	10			Investment B	30	0	0	0	70	90	90	100	50	45	70	10	55	100	0	10
			Choice 2	1	-1	1	-1	1	-2	2	-2	1	-1	2	-1	1	-2	1	-2			Choice 2	1	-1	1	-1	1	-2	2	-2	1	-1	2	-1	1	-2	1	-2
			Payoff	190	0	190	0	0	190	10	0	190	0	0	10	0	190	0	190			Payoff	190	0	190	0	0	190	10	0	190	0	0	10	0	190	0	190
			Cumulative Payoff	610	950	580	1160	420	780	610	590	430	410	610	770	230	1330	590	1150			Cumulative Payoff	610	950	580	1160	420	780	610	590	430	410	610	770	230	1330	590	1150
				58	54	86	38	20	100	13	76	24	24	43	62	22	90	77	91				58	54	86	38	20	100	13	76	24	24	43	62	22	90	77	91
		13	Players	2	1	4	3	6	5	8	7	10	9	12	11	14	13	16	15		169	Players	2	1	4	3	6	5	8	7	10	9	12	11	14	13	16	15
			Investment A	70	0	100	0	40	5	10	0	10	60	80	20	0	0	100	90			Investment A	70	0	100	0	40	5	10	0	10	60	80	20	0	0	100	90
			Investment B	30	100	0	100	60	95	90	100	90	40	20	80	100	100	0	10			Investment B	30	100	0	100	60	95	90	100	90	40	20	80	100	100	0	10
			Choice 2	1	-2	1	-2	1	-2	2	-2	2	-1	1	-2	2	-2	1	-1			Choice 2	1	-2	1	-2	1	-2	2	-2	2	-1	1	-2	2	-2	1	-1
			Payoff	0	190	0	190	0	190	10	0	0	10	0	190	10	0	190	0			Payoff	0	190	0	190	0	190	10	0	0	10	0	190	10	0	190	0
			Cumulative Payoff	610	1140	580	1350	420	970	620	590	430	420	610	960	240	1330	780	1150			Cumulative Payoff	610	1140	580	1350	420	970	620	590	430	420	610	960	240	1330	780	1150
				64	35	79	82	27	45	71	1	75	39	63	64	36	30	96	61				64	35	79	82	27	45	71	1	75	39	63	64	36	30	96	61
		14	Players	2	1	4	3	6	5	8	7	10	9	12	11	14	13	16	15		196	Players	2	1	4	3	6	5	8	7	10	9	12	11	14	13	16	15
			Investment A	20	70	20	0	60	40	10	0	100	27	60	20	0	0	100	10			Investment A	20	70	20	0	60	40	10	0	100	27	60	20	0	0	100	10
			Investment B	80	30	80	100	40	60	90	100	0	73	40	80	100	100	0	90			Investment B	80	30	80	100	40	60	90	100	0	73	40	80	100	100	0	90
			Choice 2	1	-2	2	-2	1	-2	1	-2	1	-1	1	-1	2	-2	1	-2			Choice 2	1	-2	2	-2	1	-2	1	-2	1	-1	1	-1	2	-2	1	-2
			Payoff	0	190	10	0	0	190	0	190	190	0	190	0	10	0	0	190			Payoff	0	190	10	0	0	190	0	190	190	0	190	0	10	0	0	190
			Cumulative Payoff	610	1330	590	1350	420	1160	620	780	620	420	800	960	250	1330	780	1340			Cumulative Payoff	610	1330	590	1350	420	1160	620	780	620	420	800	960	250	1330	780	1340
				20	78	22	66	5	47	6	36	14	25	43	10	14	30	82	97				20	78	22	66	5	47	6	36	14	25	43	10	14	30	82	97
		15	Players	2	1	4	3	6	5	8	7	10	9	12	11	14	13	16	15		225	Players	2	1	4	3	6	5	8	7	10	9	12	11	14	13	16	15
			Investment A	100	100	70	0	20	45	0	100	25	64	60	0	40	0	100	10			Investment A	100	100	70	0	20	45	0	100	25	64	60	0	40	0	100	10
			Investment B	0	0	30	100	80	55	100	0	75	36	40	100	60	100	0	90			Investment B	0	0	30	100	80	55	100	0	75	36	40	100	60	100	0	90
			Choice 2	1	-1	1	-2	1	-2	2	-1	2	-2	2	-2	1	-2	1	-2			Choice 2	1	-1	1	-2	1	-2	2	-1	2	-2	2	-2	1	-2	1	-2
			Payoff	190	0	0	190	0	190	0	10	10	0	10	0	0	190	0	190			Payoff	190	0	0	190	0	190	0	10	10	0	10	0	0	190	0	190
			Cumulative Payoff	800	1330	590	1540	420	1350	620	790	630	420	810	960	250	1520	780	1530			Cumulative Payoff	800	1330	590	1540	420	1350	620	790	630	420	810	960	250	1520	780	1530
				32	72	66	92	12	58	66	44	79	65	68	10	36	85	99	80				32	72	66	92	12	58	66	44	79	65	68	10	36	85	99	80
		16	Players	2	1	4	3	6	5	8	7	10	9	12	11	14	13	16	15		256	Players	2	1	4	3	6	5	8	7	10	9	12	11	14	13	16	15
			Investment A	0	0	100	0	80	5	100	100	75	10	68	0	0	0	100	90			Investment A	0	0	100	0	80	5	100	100	75	10	68	0	0	0	100	90
			Investment B	100	100	0	100	20	95	0	0	25	90	32	100	100	100	0	10			Investment B	100	100	0	100	20	95	0	0	25	90	32	100	100	100	0	10
			Choice 2	2	-2	1	-2	1	-2	1	-1	1	-2	1	-2	2	-2	1	-1			Choice 2	2	-2	1	-2	1	-2	1	-1	1	-2	1	-2	2	-2	1	-1
			Payoff	10	0	0	190	0	190	190	0	0	190	0	190	10	0	190	0			Payoff	10	0	0	190	0	190	190	0	0	190	0	190	10	0	190	0
			Cumulative Payoff	810	1330	590	1730	420	1540	810	790	630	610	810	1150	260	1520	970	1530			Cumulative Payoff	810	1330	590	1730	420	1540	810	790	630	610	810	1150	260	1520	970	1530
				100	3	31	50	56	48	33	25	39	84	1	1	27	27	48	53				100	3	31	50	56	48	33	25	39	84	1	1	27	27	48	53
		17	Players	2	1	4	3	6	5	8	7	10	9	12	11	14	13	16	15		289	Players	2	1	4	3	6	5	8	7	10	9	12	11	14	13	16	15
			Investment A	90	30	20	100	60	0	100	0	100	23	60	0	0	0	100	90			Investment A	90	30	20	100	60	0	100	0	100	23	60	0	0	0	100	90
			Investment B	10	70	80	0	40	100	0	100	0	77	40	100	100	100	0	10			Investment B	10	70	80	0	40	100	0	100	0	77	40	100	100	100	0	10
			Choice 2	2	-1	2	-1	2	-2	1	-2	1	-2	1	-2	2	-2	1	-1			Choice 2	2	-1	2	-1	2	-2	1	-2	1	-2	1	-2	2	-2	1	-1
			Payoff	0	10	0	10	10	0	0	190	0	190	0	190	10	0	190	0			Payoff	0	10	0	10	10	0	0	190	0	190	0	190	10	0	190	0
			Cumulative Payoff	810	1340	590	1740	430	1540	810	980	630	800	810	1340	270	1520	1160	1530			Cumulative Payoff	810	1340	590	1740	430	1540	810	980	630	800	810	1340	270	1520	1160	1530
				100	24	92	79	64	73	87	19	9	58	2	74	5	11	48	6				100	24	92	79	64	73	87	19	9	58	2	74	5	11	48	6
		18	Players	2	1	4	3	6	5	8	7	10	9	12	11	14	13	16	15		324	Players	2	1	4	3	6	5	8	7	10	9	12	11	14	13	16	15
			Investment A	100	0	100	0	80	10	100	100	100	11	30	0	50	0	100	90			Investment A	100	0	100	0	80	10	100	100	100	11	30	0	50	0	100	90
			Investment B	0	100	0	100	20	90	0	0	0	89	70	100	50	100	0	10			Investment B	0	100	0	100	20	90	0	0	0	89	70	100	50	100	0	10
			Choice 2	1	-2	1	-2	1	-2	1	-1	1	-2	2	-2	2	-2	1	-1			Choice 2	1	-2	1	-2	1	-2	1	-1	1	-2	2	-2	2	-2	1	-1
			Payoff	0	190	0	190	0	190	190	0	0	190	10	0	10	0	190	0			Payoff	0	190	0	190	0	190	190	0	0	190	10	0	10	0	190	0
			Cumulative Payoff	810	1530	590	1930	430	1730	1000	980	630	990	820	1340	280	1520	1350	1530			Cumulative Payoff	810	1530	590	1930	430	1730	1000	980	630	990	820	1340	280	1520	1350	1530
				2	4	86	39	30	36	86	7	23	22	31	24	88	58	48	28				2	4	86	39	30	36	86	7	23	22	31	24	88	58	48	28
		19	Players	2	1	4	3	6	5	8	7	10	9	12	11	14	13	16	15		361	Players	2	1	4	3	6	5	8	7	10	9	12	11	14	13	16	15
			Investment A	50	0	0	0	70	5	0	0	0	22	30	0	50	100	100	90			Investment A	50	0	0	0	70	5	0	0	0	22	30	0	50	100	100	90
			Investment B	50	100	100	100	30	95	100	100	100	78	70	100	50	0	0	10			Investment B	50	100	100	100	30	95	100	100	100	78	70	100	50	0	0	10
			Choice 2	1	-2	2	-2	1	-2	2	-2	2	-2	2	-2	2	-1	1	-1			Choice 2	1	-2	2	-2	1	-2	2	-2	2	-2	2	-2	2	-1	1	-1
			Payoff	0	190	10	0	0	190	10	0	10	0	10	0	0	10	190	0			Payoff	0	190	10	0	0	190	10	0	10	0	10	0	0	10	190	0
			Cumulative Payoff	810	1720	600	1930	430	1920	1010	980	640	990	830	1340	280	1530	1540	1530			Cumulative Payoff	810	1720	600	1930	430	1920	1010	980	640	990	830	1340	280	1530	1540	1530
				19	37	67	73	58	87	82	76	17	51	51	53	71	8	57	36				19	37	67	73	58	87	82	76	17	51	51	53	71	8	57	36
		20	Players	2	1	4	3	6	5	8	7	10	9	12	11	14	13	16	15		400	Players	2	1	4	3	6	5	8	7	10	9	12	11	14	13	16	15
			Investment A	100	70	0	0	20	10	0	0	0	9	25	100	0	0	100	10			Investment A	100	70	0	0	20	10	0	0	0	9	25	100	0	0	100	10
			Investment B	0	30	100	100	80	90	100	100	100	91	75	0	100	100	0	90			Investment B	0	30	100	100	80	90	100	100	100	91	75	0	100	100	0	90
			Choice 2	1	-1	2	-2	2	-2	2	-2	2	-2	2	-1	2	-2	1	-1			Choice 2	1	-1	2	-2	2	-2	2	-2	2	-2	2	-1	2	-2	1	-1
			Payoff	190	0	10	0	10	0	10	0	10	0	0	10	10	0	190	0			Payoff	190	0	10	0	10	0	10	0	10	0	0	10	10	0	190	0
			Cumulative Payoff	1000	1720	610	1930	440	1920	1020	980	650	990	830	1350	290	1530	1730	1530			Cumulative Payoff	1000	1720	610	1930	440	1920	1020	980	650	990	830	1350	290	1530	1730	1530
				16	55	68	53	80	68	60	77	46	16	45	5	50	99	83	10				16	55	68	53	80	68	60	77	46	16	45	5	50	99	83	10
		21	Players	2	1	4	3	6	5	8	7	10	9	12	11	14	13	16	15		441	Players	2	1	4	3	6	5	8	7	10	9	12	11	14	13	16	15
			Investment A	20	0	0	100	40	0	0	0	0	36	80	0	0	100	0	0			Investment A	20	0	0	100	40	0	0	0	0	36	80	0	0	100	0	0
			Investment B	80	100	100	0	60	100	100	100	100	64	20	100	100	0	100	100			Investment B	80	100	100	0	60	100	100	100	100	64	20	100	100	0	100	100
			Choice 2	2	-2	2	-1	2	-2	2	-2	2	-2	1	-2	2	-1	2	-2			Choice 2	2	-2	2	-1	2	-2	2	-2	2	-2	1	-2	2	-1	2	-2
			Payoff	10	0	0	10	10	0	10	0	10	0	0	190	0	10	10	0			Payoff	10	0	0	10	10	0	10	0	10	0	0	190	0	10	10	0
			Cumulative Payoff	1010	1720	610	1940	450	1920	1030	980	660	990	830	1540	290	1540	1740	1530			Cumulative Payoff	1010	1720	610	1940	450	1920	1030	980	660	990	830	1540	290	1540	1740	1530
				43	72	20	65	56	31	6	18	58	57	27	6	100	90	78	81				43	72	20	65	56	31	6	18	58	57	27	6	100	90	78	81
		22	Players	2	1	4	3	6	5	8	7	10	9	12	11	14	13	16	15		484	Players	2	1	4	3	6	5	8	7	10	9	12	11	14	13	16	15
			Investment A	0	0	100	100	0	95	0	0	20	15	55	100	70	0	0	0			Investment A	0	0	100	100	0	95	0	0	20	15	55	100	70	0	0	0
			Investment B	100	100	0	0	100	5	100	100	80	85	45	0	30	100	100	100			Investment B	100	100	0	0	100	5	100	100	80	85	45	0	30	100	100	100
			Choice 2	2	-2	1	-1	2	-1	2	-2	2	-2	2	-1	1	-2	2	-2			Choice 2	2	-2	1	-1	2	-1	2	-2	2	-2	2	-1	1	-2	2	-2
			Payoff	10	0	190	0	0	10	10	0	10	0	0	10	0	190	10	0			Payoff	10	0	190	0	0	10	10	0	10	0	0	10	0	190	10	0
			Cumulative Payoff	1020	1720	800	1940	450	1930	1040	980	670	990	830	1550	290	1730	1750	1530			Cumulative Payoff	1020	1720	800	1940	450	1930	1040	980	670	990	830	1550	290	1730	1750	1530
				49	24	94	77	93	50	37	45	39	89	72	15	44	61	100	36				49	24	94	77	93	50	37	45	39	89	72	15	44	61	100	36
		23	Players	2	1	4	3	6	5	8	7	10	9	12	11	14	13	16	15		529	Players	2	1	4	3	6	5	8	7	10	9	12	11	14	13	16	15
			Investment A	100	0	50	100	40	5	0	0	50	87	60	0	0	0	0	0			Investment A	100	0	50	100	40	5	0	0	50	87	60	0	0	0	0	0
			Investment B	0	100	50	0	60	95	100	100	50	13	40	100	100	100	100	100			Investment B	0	100	50	0	60	95	100	100	50	13	40	100	100	100	100	100
			Choice 2	1	-2	1	-1	2	-2	2	-2	2	-1	1	-2	2	-2	2	-2			Choice 2	1	-2	1	-1	2	-2	2	-2	2	-1	1	-2	2	-2	2	-2
			Payoff	0	190	190	0	10	0	10	0	0	10	0	190	10	0	10	0			Payoff	0	190	190	0	10	0	10	0	0	10	0	190	10	0	10	0
			Cumulative Payoff	1020	1910	990	1940	460	1930	1050	980	670	1000	830	1740	300	1730	1760	1530			Cumulative Payoff	1020	1910	990	1940	460	1930	1050	980	670	1000	830	1740	300	1730	1760	1530
				17	41	8	96	92	14	16	98	70	49	21	24	68	42	62	72				17	41	8	96	92	14	16	98	70	49	21	24	68	42	62	72
		24	Players	2	1	4	3	6	5	8	7	10	9	12	11	14	13	16	15		576	Players	2	1	4	3	6	5	8	7	10	9	12	11	14	13	16	15
			Investment A	90	0	60	0	80	95	0	0	80	61	80	0	1	0	0	100			Investment A	90	0	60	0	80	95	0	0	80	61	80	0	1	0	0	100
			Investment B	10	100	40	100	20	5	100	100	20	39	20	100	99	100	100	0			Investment B	10	100	40	100	20	5	100	100	20	39	20	100	99	100	100	0
			Choice 2	1	-2	2	-2	2	-1	2	-2	2	-2	1	-2	2	-2	2	-1			Choice 2	1	-2	2	-2	2	-1	2	-2	2	-2	1	-2	2	-2	2	-1
			Payoff	0	190	10	0	0	10	10	0	10	0	0	190	10	0	0	10			Payoff	0	190	10	0	0	10	10	0	10	0	0	190	10	0	0	10
			Cumulative Payoff	1020	2100	1000	1940	460	1940	1060	980	680	1000	830	1930	310	1730	1760	1540			Cumulative Payoff	1020	2100	1000	1940	460	1940	1060	980	680	1000	830	1930	310	1730	1760	1540
				17	63	64	9	85	66	55	38	99	98	79	93	22	100	42	99				17	63	64	9	85	66	55	38	99	98	79	93	22	100	42	99
		25	Players	2	1	4	3	6	5	8	7	10	9	12	11	14	13	16	15		625	Players	2	1	4	3	6	5	8	7	10	9	12	11	14	13	16	15
			Investment A	0	0	100	0	40	5	0	0	100	50	55	0	50	0	100	0			Investment A	0	0	100	0	40	5	0	0	100	50	55	0	50	0	100	0
			Investment B	100	100	0	100	60	95	100	100	0	50	45	100	50	100	0	100			Investment B	100	100	0	100	60	95	100	100	0	50	45	100	50	100	0	100
			Choice 2	2	-2	1	-2	2	-1	2	-2	1	-1	2	-2	1	-2	1	-2			Choice 2	2	-2	1	-2	2	-1	2	-2	1	-1	2	-2	1	-2	1	-2
			Payoff	10	0	0	190	0	10	10	0	190	0	10	0	0	190	0	190			Payoff	10	0	0	190	0	10	10	0	190	0	10	0	0	190	0	190
			Cumulative Payoff	1030	2100	1000	2130	460	1950	1070	980	870	1000	840	1930	310	1920	1760	1730			Cumulative Payoff	1030	2100	1000	2130	460	1950	1070	980	870	1000	840	1930	310	1920	1760	1730
				76	36	28	46	91	2	79	47	15	17	84	21	22	96	99	81				76	36	28	46	91	2	79	47	15	17	84	21	22	96	99	81
		26	Players	2	1	4	3	6	5	8	7	10	9	12	11	14	13	16	15		676	Players	2	1	4	3	6	5	8	7	10	9	12	11	14	13	16	15
			Investment A	100	0	20	0	20	2	0	0	0	50	75	0	0	100	100	0			Investment A	100	0	20	0	20	2	0	0	0	50	75	0	0	100	100	0
			Investment B	0	100	80	100	80	98	100	100	100	50	25	100	100	0	0	100			Investment B	0	100	80	100	80	98	100	100	100	50	25	100	100	0	0	100
			Choice 2	1	-2	2	-2	2	-2	2	-2	2	-2	2	-2	2	-1	1	-2			Choice 2	1	-2	2	-2	2	-2	2	-2	2	-2	2	-2	2	-1	1	-2
			Payoff	0	190	10	0	10	0	10	0	10	0	10	0	0	10	0	190			Payoff	0	190	10	0	10	0	10	0	10	0	10	0	0	10	0	190
			Cumulative Payoff	1030	2290	1010	2130	470	1950	1080	980	880	1000	850	1930	310	1930	1760	1920			Cumulative Payoff	1030	2290	1010	2130	470	1950	1080	980	880	1000	850	1930	310	1930	1760	1920
				71	2	68	76	84	75	14	35	36	93	76	83	94	3	37	81				71	2	68	76	84	75	14	35	36	93	76	83	94	3	37	81
		27	Players	2	1	4	3	6	5	8	7	10	9	12	11	14	13	16	15		729	Players	2	1	4	3	6	5	8	7	10	9	12	11	14	13	16	15
			Investment A	70	0	60	0	60	90	0	0	100	57	50	100	0	0	100	100			Investment A	70	0	60	0	60	90	0	0	100	57	50	100	0	0	100	100
			Investment B	30	100	40	100	40	10	100	100	0	43	50	0	100	100	0	0			Investment B	30	100	40	100	40	10	100	100	0	43	50	0	100	100	0	0
			Choice 2	2	-2	1	-2	2	-1	2	-2	1	-2	2	-1	2	-2	1	-1			Choice 2	2	-2	1	-2	2	-1	2	-2	1	-2	2	-1	2	-2	1	-1
			Payoff	10	0	0	190	0	10	10	0	0	190	0	10	10	0	190	0			Payoff	10	0	0	190	0	10	10	0	0	190	0	10	10	0	190	0
			Cumulative Payoff	1040	2290	1010	2320	470	1960	1090	980	880	1190	850	1940	320	1930	1950	1920			Cumulative Payoff	1040	2290	1010	2320	470	1960	1090	980	880	1190	850	1940	320	1930	1950	1920
				85	35	58	16	66	45	57	85	19	77	99	52	40	78	2	74				85	35	58	16	66	45	57	85	19	77	99	52	40	78	2	74
		28	Players	2	1	4	3	6	5	8	7	10	9	12	11	14	13	16	15		784	Players	2	1	4	3	6	5	8	7	10	9	12	11	14	13	16	15
			Investment A	30	0	40	100	100	100	0	100	0	21	80	0	100	0	100	0			Investment A	30	0	40	100	100	100	0	100	0	21	80	0	100	0	100	0
			Investment B	70	100	60	0	0	0	100	0	100	79	20	100	0	100	0	100			Investment B	70	100	60	0	0	0	100	0	100	79	20	100	0	100	0	100
			Choice 2	2	-2	2	-1	1	-1	2	-1	2	-2	1	-2	1	-2	1	-2			Choice 2	2	-2	2	-1	1	-1	2	-1	2	-2	1	-2	1	-2	1	-2
			Payoff	10	0	0	10	190	0	0	10	10	0	0	190	0	190	0	190			Payoff	10	0	0	10	190	0	0	10	10	0	0	190	0	190	0	190
			Cumulative Payoff	1050	2290	1010	2330	660	1960	1090	990	890	1190	850	2130	320	2120	1950	2110			Cumulative Payoff	1050	2290	1010	2330	660	1960	1090	990	890	1190	850	2130	320	2120	1950	2110
				31	52	50	90	87	89	92	92	76	80	31	11	92	71	56	14				31	52	50	90	87	89	92	92	76	80	31	11	92	71	56	14
		29	Players	2	1	4	3	6	5	8	7	10	9	12	11	14	13	16	15		841	Players	2	1	4	3	6	5	8	7	10	9	12	11	14	13	16	15
			Investment A	100	0	100	0	80	5	0	0	0	45	65	0	0	0	100	0			Investment A	100	0	100	0	80	5	0	0	0	45	65	0	0	0	100	0
			Investment B	0	100	0	100	20	95	100	100	100	55	35	100	100	100	0	100			Investment B	0	100	0	100	20	95	100	100	100	55	35	100	100	100	0	100
			Choice 2	1	-2	1	-2	1	-2	2	-2	2	-2	1	-2	2	-2	1	-2			Choice 2	1	-2	1	-2	1	-2	2	-2	2	-2	1	-2	2	-2	1	-2
			Payoff	0	190	0	190	0	190	10	0	10	0	0	190	10	0	0	190			Payoff	0	190	0	190	0	190	10	0	10	0	0	190	10	0	0	190
			Cumulative Payoff	1050	2480	1010	2520	660	2150	1100	990	900	1190	850	2320	330	2120	1950	2300			Cumulative Payoff	1050	2480	1010	2520	660	2150	1100	990	900	1190	850	2320	330	2120	1950	2300
				24	53	18	3	59	38	76	48	84	62	14	85	21	74	31	51				24	53	18	3	59	38	76	48	84	62	14	85	21	74	31	51
		30	Players	2	1	4	3	6	5	8	7	10	9	12	11	14	13	16	15		900	Players	2	1	4	3	6	5	8	7	10	9	12	11	14	13	16	15
			Investment A	30	0	10	0	40	5	0	100	20	100	20	0	0	0	100	0			Investment A	30	0	10	0	40	5	0	100	20	100	20	0	0	0	100	0
			Investment B	70	100	90	100	60	95	100	0	80	0	80	100	100	100	0	100			Investment B	70	100	90	100	60	95	100	0	80	0	80	100	100	100	0	100
			Choice 2	2	-2	1	-2	1	-2	2	-1	2	-1	2	-2	2	-2	1	-2			Choice 2	2	-2	1	-2	1	-2	2	-1	2	-1	2	-2	2	-2	1	-2
			Payoff	10	0	0	190	0	190	0	10	0	10	10	0	10	0	0	190			Payoff	10	0	0	190	0	190	0	10	0	10	10	0	10	0	0	190
			Cumulative Payoff	1060	2480	1010	2710	660	2340	1100	1000	900	1200	860	2320	340	2120	1950	2490			Cumulative Payoff	1060	2480	1010	2710	660	2340	1100	1000	900	1200	860	2320	340	2120	1950	2490
				41	50	1	56	14	90	92	96	63	35	95	19	80	57	8	96				41	50	1	56	14	90	92	96	63	35	95	19	80	57	8	96
		31	Players	2	1	4	3	6	5	8	7	10	9	12	11	14	13	16	15		961	Players	2	1	4	3	6	5	8	7	10	9	12	11	14	13	16	15
			Investment A	40	0	50	100	60	40	0	100	0	100	35	0	0	0	0	0			Investment A	40	0	50	100	60	40	0	100	0	100	35	0	0	0	0	0
			Investment B	60	100	50	0	40	60	100	0	100	0	65	100	100	100	100	100			Investment B	60	100	50	0	40	60	100	0	100	0	65	100	100	100	100	100
			Choice 2	2	-2	2	-1	2	-1	2	-1	2	-1	2	-2	2	-2	2	-2			Choice 2	2	-2	2	-1	2	-1	2	-1	2	-1	2	-2	2	-2	2	-2
			Payoff	10	0	0	10	0	10	0	10	0	10	10	0	10	0	10	0			Payoff	10	0	0	10	0	10	0	10	0	10	10	0	10	0	10	0
			Cumulative Payoff	1070	2480	1010	2720	660	2350	1100	1010	900	1210	870	2320	350	2120	1960	2490			Cumulative Payoff	1070	2480	1010	2720	660	2350	1100	1010	900	1210	870	2320	350	2120	1960	2490
				45	7	52	1	86	33	14	64	53	6	50	67	36	100	35	42				45	7	52	1	86	33	14	64	53	6	50	67	36	100	35	42
		32	Players	2	1	4	3	6	5	8	7	10	9	12	11	14	13	16	15		1024	Players	2	1	4	3	6	5	8	7	10	9	12	11	14	13	16	15
			Investment A	100	0	50	0	40	50	100	100	0	100	40	0	0	0	100	0			Investment A	100	0	50	0	40	50	100	100	0	100	40	0	0	0	100	0
			Investment B	0	100	50	100	60	50	0	0	100	0	60	100	100	100	0	100			Investment B	0	100	50	100	60	50	0	0	100	0	60	100	100	100	0	100
			Choice 2	1	-2	2	-2	2	-1	1	-1	2	-1	2	-2	2	-2	1	-2			Choice 2	1	-2	2	-2	2	-1	1	-1	2	-1	2	-2	2	-2	1	-2
			Payoff	0	190	10	0	0	10	190	0	0	10	10	0	10	0	0	190			Payoff	0	190	10	0	0	10	190	0	0	10	10	0	10	0	0	190
			Cumulative Payoff	1070	2670	1020	2720	660	2360	1290	1010	900	1220	880	2320	360	2120	1960	2680			Cumulative Payoff	1070	2670	1020	2720	660	2360	1290	1010	900	1220	880	2320	360	2120	1960	2680
				34	3	70	21	71	44	17	80	43	56	47	71	93	30	76	25				34	3	70	21	71	44	17	80	43	56	47	71	93	30	76	25
		33	Players	2	1	4	3	6	5	8	7	10	9	12	11	14	13	16	15		1089	Players	2	1	4	3	6	5	8	7	10	9	12	11	14	13	16	15
			Investment A	100	0	50	100	60	5	0	0	0	100	35	100	25	100	100	100			Investment A	100	0	50	100	60	5	0	0	0	100	35	100	25	100	100	100
			Investment B	0	100	50	0	40	95	100	100	100	0	65	0	75	0	0	0			Investment B	0	100	50	0	40	95	100	100	100	0	65	0	75	0	0	0
			Choice 2	1	-2	1	-1	2	-2	2	-2	2	-1	2	-1	1	-1	1	-1			Choice 2	1	-2	1	-1	2	-2	2	-2	2	-1	2	-1	1	-1	1	-1
			Payoff	0	190	190	0	10	0	10	0	0	10	0	10	190	0	190	0			Payoff	0	190	190	0	10	0	10	0	0	10	0	10	190	0	190	0
			Cumulative Payoff	1070	2860	1210	2720	670	2360	1300	1010	900	1230	880	2330	550	2120	2150	2680			Cumulative Payoff	1070	2860	1210	2720	670	2360	1300	1010	900	1230	880	2330	550	2120	2150	2680
				22	30	15	96	78	35	91	51	32	20	72	71	25	37	16	41				22	30	15	96	78	35	91	51	32	20	72	71	25	37	16	41
		34	Players	2	1	4	3	6	5	8	7	10	9	12	11	14	13	16	15		1156	Players	2	1	4	3	6	5	8	7	10	9	12	11	14	13	16	15
			Investment A	70	0	50	0	0	40	0	0	100	100	85	0	35	0	100	100			Investment A	70	0	50	0	0	40	0	0	100	100	85	0	35	0	100	100
			Investment B	30	100	50	100	100	60	100	100	0	0	15	100	65	100	0	0			Investment B	30	100	50	100	100	60	100	100	0	0	15	100	65	100	0	0
			Choice 2	1	-2	1	-2	2	-2	2	-2	1	-1	1	-2	2	-2	1	-1			Choice 2	1	-2	1	-2	2	-2	2	-2	1	-1	1	-2	2	-2	1	-1
			Payoff	0	190	0	190	10	0	10	0	190	0	0	190	10	0	190	0			Payoff	0	190	0	190	10	0	10	0	190	0	0	190	10	0	190	0
			Cumulative Payoff	1070	3050	1210	2910	680	2360	1310	1010	1090	1230	880	2520	560	2120	2340	2680			Cumulative Payoff	1070	3050	1210	2910	680	2360	1310	1010	1090	1230	880	2520	560	2120	2340	2680
				41	94	40	55	48	99	24	10	39	94	17	13	96	34	60	4				41	94	40	55	48	99	24	10	39	94	17	13	96	34	60	4
		35	Players	2	1	4	3	6	5	8	7	10	9	12	11	14	13	16	15		1225	Players	2	1	4	3	6	5	8	7	10	9	12	11	14	13	16	15
			Investment A	0	100	50	0	70	50	0	0	20	0	20	0	25	0	100	0			Investment A	0	100	50	0	70	50	0	0	20	0	20	0	25	0	100	0
			Investment B	100	0	50	100	30	50	100	100	80	100	80	100	75	100	0	100			Investment B	100	0	50	100	30	50	100	100	80	100	80	100	75	100	0	100
			Choice 2	2	-1	1	-2	2	-1	2	-2	2	-2	2	-2	2	-2	1	-2			Choice 2	2	-1	1	-2	2	-1	2	-2	2	-2	2	-2	2	-2	1	-2
			Payoff	0	10	0	190	0	10	10	0	10	0	10	0	10	0	0	190			Payoff	0	10	0	190	0	10	10	0	10	0	10	0	10	0	0	190
			Cumulative Payoff	1070	3060	1210	3100	680	2370	1320	1010	1100	1230	890	2520	570	2120	2340	2870			Cumulative Payoff	1070	3060	1210	3100	680	2370	1320	1010	1100	1230	890	2520	570	2120	2340	2870
				64	85	16	87	88	49	69	62	84	24	52	98	38	19	45	25				64	85	16	87	88	49	69	62	84	24	52	98	38	19	45	25
		36	Players	2	1	4	3	6	5	8	7	10	9	12	11	14	13	16	15		1296	Players	2	1	4	3	6	5	8	7	10	9	12	11	14	13	16	15
			Investment A	0	0	50	100	70	5	100	0	100	56	65	100	30	100	100	0			Investment A	0	0	50	100	70	5	100	0	100	56	65	100	30	100	100	0
			Investment B	100	100	50	0	30	95	0	100	0	44	35	0	70	0	0	100			Investment B	100	100	50	0	30	95	0	100	0	44	35	0	70	0	0	100
			Choice 2	2	-2	2	-1	1	-2	1	-2	1	-2	1	-1	2	-1	1	-2			Choice 2	2	-2	2	-1	1	-2	1	-2	1	-2	1	-1	2	-1	1	-2
			Payoff	10	0	0	10	0	190	0	190	0	190	190	0	0	10	0	190			Payoff	10	0	0	10	0	190	0	190	0	190	190	0	0	10	0	190
			Cumulative Payoff	1080	3060	1210	3110	680	2560	1320	1200	1100	1420	1080	2520	570	2130	2340	3060			Cumulative Payoff	1080	3060	1210	3110	680	2560	1320	1200	1100	1420	1080	2520	570	2130	2340	3060
				21	98	85	79	17	12	34	92	69	100	6	62	66	82	62	2				21	98	85	79	17	12	34	92	69	100	6	62	66	82	62	2
		37	Players	2	1	4	3	6	5	8	7	10	9	12	11	14	13	16	15		1369	Players	2	1	4	3	6	5	8	7	10	9	12	11	14	13	16	15
			Investment A	100	0	100	0	70	50	0	100	0	63	70	0	0	0	100	0			Investment A	100	0	100	0	70	50	0	100	0	63	70	0	0	0	100	0
			Investment B	0	100	0	100	30	50	100	0	100	37	30	100	100	100	0	100			Investment B	0	100	0	100	30	50	100	0	100	37	30	100	100	100	0	100
			Choice 2	1	-2	1	-2	1	-1	2	-1	2	-1	1	-2	2	-2	1	-2			Choice 2	1	-2	1	-2	1	-1	2	-1	2	-1	1	-2	2	-2	1	-2
			Payoff	0	190	0	190	190	0	0	10	0	10	0	190	10	0	0	190			Payoff	0	190	0	190	190	0	0	10	0	10	0	190	10	0	0	190
			Cumulative Payoff	1080	3250	1210	3300	870	2560	1320	1210	1100	1430	1080	2710	580	2130	2340	3250			Cumulative Payoff	1080	3250	1210	3300	870	2560	1320	1210	1100	1430	1080	2710	580	2130	2340	3250
				51	67	37	48	21	16	44	27	12	16	30	86	32	33	69	84				51	67	37	48	21	16	44	27	12	16	30	86	32	33	69	84
		38	Players	2	1	4	3	6	5	8	7	10	9	12	11	14	13	16	15		1444	Players	2	1	4	3	6	5	8	7	10	9	12	11	14	13	16	15
			Investment A	70	0	100	0	70	5	0	100	75	78	55	0	25	0	100	0			Investment A	70	0	100	0	70	5	0	100	75	78	55	0	25	0	100	0
			Investment B	30	100	0	100	30	95	100	0	25	22	45	100	75	100	0	100			Investment B	30	100	0	100	30	95	100	0	25	22	45	100	75	100	0	100
			Choice 2	2	-2	1	-2	1	-2	2	-1	1	-1	1	-2	2	-2	1	-2			Choice 2	2	-2	1	-2	1	-2	2	-1	1	-1	1	-2	2	-2	1	-2
			Payoff	10	0	0	190	0	190	0	10	190	0	0	190	10	0	0	190			Payoff	10	0	0	190	0	190	0	10	190	0	0	190	10	0	0	190
			Cumulative Payoff	1090	3250	1210	3490	870	2750	1320	1220	1290	1430	1080	2900	590	2130	2340	3440			Cumulative Payoff	1090	3250	1210	3490	870	2750	1320	1220	1290	1430	1080	2900	590	2130	2340	3440
				76	55	62	91	67	43	46	97	18	28	18	56	43	65	11	38				76	55	62	91	67	43	46	97	18	28	18	56	43	65	11	38
		39	Players	2	1	4	3	6	5	8	7	10	9	12	11	14	13	16	15		1521	Players	2	1	4	3	6	5	8	7	10	9	12	11	14	13	16	15
			Investment A	70	0	0	100	80	40	100	0	100	38	20	0	60	0	100	100			Investment A	70	0	0	100	80	40	100	0	100	38	20	0	60	0	100	100
			Investment B	30	100	100	0	20	60	0	100	0	62	80	100	40	100	0	0			Investment B	30	100	100	0	20	60	0	100	0	62	80	100	40	100	0	0
			Choice 2	2	-2	2	-1	2	-2	1	-2	1	-2	2	-2	2	-2	1	-1			Choice 2	2	-2	2	-1	2	-2	1	-2	1	-2	2	-2	2	-2	1	-1
			Payoff	10	0	0	10	10	0	0	190	0	190	10	0	10	0	190	0			Payoff	10	0	0	10	10	0	0	190	0	190	10	0	10	0	190	0
			Cumulative Payoff	1100	3250	1210	3500	880	2750	1320	1410	1290	1620	1090	2900	600	2130	2530	3440			Cumulative Payoff	1100	3250	1210	3500	880	2750	1320	1410	1290	1620	1090	2900	600	2130	2530	3440
				74	96	10	83	93	81	51	78	26	54	87	92	86	24	15	50				74	96	10	83	93	81	51	78	26	54	87	92	86	24	15	50
		40	Players	2	1	4	3	6	5	8	7	10	9	12	11	14	13	16	15		1600	Players	2	1	4	3	6	5	8	7	10	9	12	11	14	13	16	15
			Investment A	100	0	100	0	40	5	100	0	0	38	25	100	30	95	100	50			Investment A	100	0	100	0	40	5	100	0	0	38	25	100	30	95	100	50
			Investment B	0	100	0	100	60	95	0	100	100	62	75	0	70	5	0	50			Investment B	0	100	0	100	60	95	0	100	100	62	75	0	70	5	0	50
			Choice 2	1	-2	1	-2	1	-2	1	-2	2	-2	2	-1	2	-1	1	-1			Choice 2	1	-2	1	-2	1	-2	1	-2	2	-2	2	-1	2	-1	1	-1
			Payoff	0	190	0	190	0	190	0	190	10	0	0	10	0	10	190	0			Payoff	0	190	0	190	0	190	0	190	10	0	0	10	0	10	190	0
			Cumulative Payoff	1100	3440	1210	3690	880	2940	1320	1600	1300	1620	1090	2910	600	2140	2720	3440			Cumulative Payoff	1100	3440	1210	3690	880	2940	1320	1600	1300	1620	1090	2910	600	2140	2720	3440
				1	87	18	45	7	17	34	94	95	60	45	25	86	36	33	40				1	87	18	45	7	17	34	94	95	60	45	25	86	36	33	40
		41	Players	2	1	4	3	6	5	8	7	10	9	12	11	14	13	16	15		1681	Players	2	1	4	3	6	5	8	7	10	9	12	11	14	13	16	15
			Investment A	80	0	50	0	20	55	0	0	80	0	65	0	0	95	100	0			Investment A	80	0	50	0	20	55	0	0	80	0	65	0	0	95	100	0
			Investment B	20	100	50	100	80	45	100	100	20	100	35	100	100	5	0	100			Investment B	20	100	50	100	80	45	100	100	20	100	35	100	100	5	0	100
			Choice 2	1	-2	2	-2	1	-1	2	-2	2	-2	1	-2	2	-1	1	-2			Choice 2	1	-2	2	-2	1	-1	2	-2	2	-2	1	-2	2	-1	1	-2
			Payoff	0	190	10	0	190	0	10	0	10	0	0	190	0	10	0	190			Payoff	0	190	10	0	190	0	10	0	10	0	0	190	0	10	0	190
			Cumulative Payoff	1100	3630	1220	3690	1070	2940	1330	1600	1310	1620	1090	3100	600	2150	2720	3630			Cumulative Payoff	1100	3630	1220	3690	1070	2940	1330	1600	1310	1620	1090	3100	600	2150	2720	3630
				38	54	62	58	1	54	16	58	98	7	20	45	52	10	49	6				38	54	62	58	1	54	16	58	98	7	20	45	52	10	49	6
		42	Players	2	1	4	3	6	5	8	7	10	9	12	11	14	13	16	15		1764	Players	2	1	4	3	6	5	8	7	10	9	12	11	14	13	16	15
			Investment A	30	100	50	0	30	5	0	100	80	29	60	0	100	1	100	0			Investment A	30	100	50	0	30	5	0	100	80	29	60	0	100	1	100	0
			Investment B	70	0	50	100	70	95	100	0	20	71	40	100	0	99	0	100			Investment B	70	0	50	100	70	95	100	0	20	71	40	100	0	99	0	100
			Choice 2	1	-1	2	-2	2	-2	2	-1	2	-2	1	-2	1	-2	1	-2			Choice 2	1	-1	2	-2	2	-2	2	-1	2	-2	1	-2	1	-2	1	-2
			Payoff	190	0	10	0	10	0	0	10	10	0	0	190	0	190	0	190			Payoff	190	0	10	0	10	0	0	10	10	0	0	190	0	190	0	190
			Cumulative Payoff	1290	3630	1230	3690	1080	2940	1330	1610	1320	1620	1090	3290	600	2340	2720	3820			Cumulative Payoff	1290	3630	1230	3690	1080	2940	1330	1610	1320	1620	1090	3290	600	2340	2720	3820
				25	99	97	11	80	58	62	72	85	45	40	23	54	97	57	87				25	99	97	11	80	58	62	72	85	45	40	23	54	97	57	87
		43	Players	2	1	4	3	6	5	8	7	10	9	12	11	14	13	16	15		1849	Players	2	1	4	3	6	5	8	7	10	9	12	11	14	13	16	15
			Investment A	70	0	50	0	70	40	0	100	0	0	20	0	70	0	100	100			Investment A	70	0	50	0	70	40	0	100	0	0	20	0	70	0	100	100
			Investment B	30	100	50	100	30	60	100	0	100	100	80	100	30	100	0	0			Investment B	30	100	50	100	30	60	100	0	100	100	80	100	30	100	0	0
			Choice 2	1	-2	1	-2	1	-2	2	-1	2	-2	2	-2	1	-2	1	-1			Choice 2	1	-2	1	-2	1	-2	2	-1	2	-2	2	-2	1	-2	1	-1
			Payoff	0	190	0	190	0	190	0	10	10	0	10	0	0	190	190	0			Payoff	0	190	0	190	0	190	0	10	10	0	10	0	0	190	190	0
			Cumulative Payoff	1290	3820	1230	3880	1080	3130	1330	1620	1330	1620	1100	3290	600	2530	2910	3820			Cumulative Payoff	1290	3820	1230	3880	1080	3130	1330	1620	1330	1620	1100	3290	600	2530	2910	3820
				27	51	13	41	15	41	7	60	37	45	27	6	20	94	24	6				27	51	13	41	15	41	7	60	37	45	27	6	20	94	24	6
		44	Players	2	1	4	3	6	5	8	7	10	9	12	11	14	13	16	15		1936	Players	2	1	4	3	6	5	8	7	10	9	12	11	14	13	16	15
			Investment A	100	0	50	0	30	40	0	0	0	27	20	100	0	0	100	0			Investment A	100	0	50	0	30	40	0	0	0	27	20	100	0	0	100	0
			Investment B	0	100	50	100	70	60	100	100	100	73	80	0	100	100	0	100			Investment B	0	100	50	100	70	60	100	100	100	73	80	0	100	100	0	100
			Choice 2	1	-2	1	-2	2	-2	2	-2	2	-1	1	-1	2	-2	1	-2			Choice 2	1	-2	1	-2	2	-2	2	-2	2	-1	1	-1	2	-2	1	-2
			Payoff	0	190	0	190	10	0	10	0	0	10	190	0	10	0	0	190			Payoff	0	190	0	190	10	0	10	0	0	10	190	0	10	0	0	190
			Cumulative Payoff	1290	4010	1230	4070	1090	3130	1340	1620	1330	1630	1290	3290	610	2530	2910	4010			Cumulative Payoff	1290	4010	1230	4070	1090	3130	1340	1620	1330	1630	1290	3290	610	2530	2910	4010
				95	71	18	100	80	89	39	4	1	24	12	69	99	92	39	91				95	71	18	100	80	89	39	4	1	24	12	69	99	92	39	91
		45	Players	2	1	4	3	6	5	8	7	10	9	12	11	14	13	16	15		2025	Players	2	1	4	3	6	5	8	7	10	9	12	11	14	13	16	15
			Investment A	40	0	50	100	80	1	50	100	100	51	45	0	25	0	100	0			Investment A	40	0	50	100	80	1	50	100	100	51	45	0	25	0	100	0
			Investment B	60	100	50	0	20	99	50	0	0	49	55	100	75	100	0	100			Investment B	60	100	50	0	20	99	50	0	0	49	55	100	75	100	0	100
			Choice 2	2	-2	1	-1	1	-2	1	-1	1	-1	2	-2	2	-2	1	-2			Choice 2	2	-2	1	-1	1	-2	1	-1	1	-1	2	-2	2	-2	1	-2
			Payoff	10	0	190	0	0	190	190	0	190	0	10	0	10	0	0	190			Payoff	10	0	190	0	0	190	190	0	190	0	10	0	10	0	0	190
			Cumulative Payoff	1300	4010	1420	4070	1090	3320	1530	1620	1520	1630	1300	3290	620	2530	2910	4200			Cumulative Payoff	1300	4010	1420	4070	1090	3320	1530	1620	1520	1630	1300	3290	620	2530	2910	4200
				95	15	4	36	72	76	3	7	88	36	96	45	66	97	62	83				95	15	4	36	72	76	3	7	88	36	96	45	66	97	62	83
		46	Players	2	1	4	3	6	5	8	7	10	9	12	11	14	13	16	15		2116	Players	2	1	4	3	6	5	8	7	10	9	12	11	14	13	16	15
			Investment A	50	0	70	0	80	40	0	100	0	31	45	0	30	100	100	0			Investment A	50	0	70	0	80	40	0	100	0	31	45	0	30	100	100	0
			Investment B	50	100	30	100	20	60	100	0	100	69	55	100	70	0	0	100			Investment B	50	100	30	100	20	60	100	0	100	69	55	100	70	0	0	100
			Choice 2	2	-2	1	-2	2	-2	2	-1	2	-1	2	-2	2	-1	1	-2			Choice 2	2	-2	1	-2	2	-2	2	-1	2	-1	2	-2	2	-1	1	-2
			Payoff	10	0	0	190	10	0	0	10	0	10	10	0	0	10	0	190			Payoff	10	0	0	190	10	0	0	10	0	10	10	0	0	10	0	190
			Cumulative Payoff	1310	4010	1420	4260	1100	3320	1530	1630	1520	1640	1310	3290	620	2540	2910	4390			Cumulative Payoff	1310	4010	1420	4260	1100	3320	1530	1630	1520	1640	1310	3290	620	2540	2910	4390
				95	28	45	33	95	87	93	63	95	24	66	47	36	66	33	51				95	28	45	33	95	87	93	63	95	24	66	47	36	66	33	51
		47	Players	2	1	4	3	6	5	8	7	10	9	12	11	14	13	16	15		2209	Players	2	1	4	3	6	5	8	7	10	9	12	11	14	13	16	15
			Investment A	100	0	40	0	80	40	50	0	100	82	25	0	55	0	100	0			Investment A	100	0	40	0	80	40	50	0	100	82	25	0	55	0	100	0
			Investment B	0	100	60	100	20	60	50	100	0	18	75	100	45	100	0	100			Investment B	0	100	60	100	20	60	50	100	0	18	75	100	45	100	0	100
			Choice 2	1	-2	1	-2	2	-2	2	-2	1	-1	1	-2	2	-2	1	-2			Choice 2	1	-2	1	-2	2	-2	2	-2	1	-1	1	-2	2	-2	1	-2
			Payoff	0	190	0	190	10	0	10	0	190	0	0	190	10	0	0	190			Payoff	0	190	0	190	10	0	10	0	190	0	0	190	10	0	0	190
			Cumulative Payoff	1310	4200	1420	4450	1110	3320	1540	1630	1710	1640	1310	3480	630	2540	2910	4580			Cumulative Payoff	1310	4200	1420	4450	1110	3320	1540	1630	1710	1640	1310	3480	630	2540	2910	4580
				52	72	15	79	97	97	78	78	79	31	10	33	100	99	38	83				52	72	15	79	97	97	78	78	79	31	10	33	100	99	38	83
		48	Players	2	1	4	3	6	5	8	7	10	9	12	11	14	13	16	15		2304	Players	2	1	4	3	6	5	8	7	10	9	12	11	14	13	16	15
			Investment A	30	0	100	100	60	55	50	100	0	50	15	0	45	100	100	0			Investment A	30	0	100	100	60	55	50	100	0	50	15	0	45	100	100	0
			Investment B	70	100	0	0	40	45	50	0	100	50	85	100	55	0	0	100			Investment B	70	100	0	0	40	45	50	0	100	50	85	100	55	0	0	100
			Choice 2	2	-2	1	-1	2	-1	2	-1	2	-2	2	-2	2	-1	1	-2			Choice 2	2	-2	1	-1	2	-1	2	-1	2	-2	2	-2	2	-1	1	-2
			Payoff	10	0	190	0	0	10	0	10	10	0	10	0	0	10	0	190			Payoff	10	0	190	0	0	10	0	10	10	0	10	0	0	10	0	190
			Cumulative Payoff	1320	4200	1610	4450	1110	3330	1540	1640	1720	1640	1320	3480	630	2550	2910	4770			Cumulative Payoff	1320	4200	1610	4450	1110	3330	1540	1640	1720	1640	1320	3480	630	2550	2910	4770
				41	56	79	84	88	13	74	41	23	97	73	27	52	11	37	36				41	56	79	84	88	13	74	41	23	97	73	27	52	11	37	36
		49	Players	2	1	4	3	6	5	8	7	10	9	12	11	14	13	16	15		2401	Players	2	1	4	3	6	5	8	7	10	9	12	11	14	13	16	15
			Investment A	70	0	100	0	100	5	0	100	80	73	15	0	0	0	100	0			Investment A	70	0	100	0	100	5	0	100	80	73	15	0	0	0	100	0
			Investment B	30	100	0	100	0	95	100	0	20	27	85	100	100	100	0	100			Investment B	30	100	0	100	0	95	100	0	20	27	85	100	100	100	0	100
			Choice 2	1	-2	1	-2	1	-2	2	-1	2	-1	2	-2	2	-2	1	-2			Choice 2	1	-2	1	-2	1	-2	2	-1	2	-1	2	-2	2	-2	1	-2
			Payoff	0	190	0	190	0	190	0	10	0	10	10	0	10	0	0	190			Payoff	0	190	0	190	0	190	0	10	0	10	10	0	10	0	0	190
			Cumulative Payoff	1320	4390	1610	4640	1110	3520	1540	1650	1720	1650	1330	3480	640	2550	2910	4960			Cumulative Payoff	1320	4390	1610	4640	1110	3520	1540	1650	1720	1650	1330	3480	640	2550	2910	4960
				1	24	14	28	38	74	25	39	83	17	71	27	7	86	73	62				1	24	14	28	38	74	25	39	83	17	71	27	7	86	73	62
		50	Players	2	1	4	3	6	5	8	7	10	9	12	11	14	13	16	15		2500	Players	2	1	4	3	6	5	8	7	10	9	12	11	14	13	16	15
			Investment A	20	100	100	0	60	49	50	0	100	0	45	0	100	1	100	0			Investment A	20	100	100	0	60	49	50	0	100	0	45	0	100	1	100	0
			Investment B	80	0	0	100	40	51	50	100	0	100	55	100	0	99	0	100			Investment B	80	0	0	100	40	51	50	100	0	100	55	100	0	99	0	100
			Choice 2	2	-1	1	-2	1	-1	1	-2	1	-2	1	-2	1	-2	1	-2			Choice 2	2	-1	1	-2	1	-1	1	-2	1	-2	1	-2	1	-2	1	-2
			Payoff	0	10	0	190	190	0	0	190	0	190	0	190	0	190	0	190			Payoff	0	10	0	190	190	0	0	190	0	190	0	190	0	190	0	190
			Cumulative Payoff	1320	4400	1610	4830	1300	3520	1540	1840	1720	1840	1330	3670	640	2740	2910	5150			Cumulative Payoff	1320	4400	1610	4830	1300	3520	1540	1840	1720	1840	1330	3670	640	2740	2910	5150
				89	98	40	27	29	21	9	76	71	38	24	72	40	3	41	57				89	98	40	27	29	21	9	76	71	38	24	72	40	3	41	57

## Sheet: Methodexample
Leaders and followers in repeated games: a novel method for their identification
Method: Example with perfect, but sampled sines
LL-strength: Test if # rotations in one direction is persistent
Below we give an example of calculation of confidence interval
Calculation of cycle time and LL- relations for sine functions
	timeline	Raw series		Series normalized to unit standard deviation		Calculation of rotational angles; leading - lagging relations						Cycle length	LL-str	Test(small & large)
		sin(t)	sin(t+0,785)	sin(t) norm	sin(t+0.785) norm	angle(rad)	Anglew(deg)	pos angles	neg angles	#Pos rot	#NegRot	Cycle length	LL-strength(9)	Cycle length
	0	0	0.706825	-0.0559561	0.995497
	1	0.841471	0.977146	1.11023	1.35848	-1.76155	-100.972	0	-100.972	0	1
	2	0.909297	0.349083	1.20423	0.515121	-0.806971	-46.2556	0	-46.2556	0	1
	3	0.14112	-0.599925	0.13962	-0.75921	-0.469688	-26.9225	0	-26.9225	0	1
	4	-0.756802	-0.997365	-1.1048	-1.29289	-1.59411	-91.3744	0	-91.3744	0	1
	5	-0.958924	-0.477832	-1.38492	-0.595263	-1.01332	-58.0834	0	-58.0834	0	1	6.1692	0	6.1692
	6	-0.279415	0.481017	-0.443194	0.692282	-0.448404	-25.7025	0	-25.7025	0	1	6.65592	0	6.65592
	7	0.656987	0.997622	0.854552	1.38598	-1.35356	-77.5858	0	-77.5858	0	1	6.13833	0	6.13833
	8	0.989358	0.597017	1.31518	0.848047	-1.26849	-72.7101	0	-72.7101	0	1	6.14432	0	6.14432
	9	0.412118	-0.352482	0.515193	-0.426943	-0.445548	-25.5388	0	-25.5388	0	1	6.67198	0	6.67198
	10	-0.544021	-0.977911	-0.809907	-1.26677	-1.0916	-62.5708	0	-62.5708	0	1	6.16004	0	6.16004
	11	-0.99999	-0.704253	-1.44183	-0.899302	-1.523	-87.2981	0	-87.2981	0	1	6.12818	0	6.12818
	12	-0.536573	0.216892	-0.799585	0.337614	-0.460707	-26.4077	0	-26.4077	0	1	6.59454	0	6.59454
	13	0.420167	0.938627	0.526347	1.30676	-0.866619	-49.6746	0	-49.6746	0	1
	14	0.990607	0.797393	1.31691	1.11711	-1.71734	-98.4377	0	-98.4377	0	1
	15	0.650288	-0.0769606	0.845268	-0.0569718	-0.4961	-28.4364	0	-28.4364	0	1
	16	-0.287903	-0.880557	-0.454957	-1.13604	-0.701323	-40.1998	0	-40.1998	0	1
	17	-0.961397	-0.874574	-1.38834	-1.12801
	average	0.0403757	-0.034533	0	0	SUM		0	-918.171	0	16	6.33281		6.33281
	stdev	0.72156	0.744711	1	1
						LL-stren(2)	0		LL- stren(1)	0
Calculation of confidence estimates
																	Summaries of Ten attempts
	timeline	Raw series		Series normalized to unit standard deviation		Calculation of rotational angles; leading - lagging relations						Cycle length	LL-str	Test(small & large)			Cycle times for all
		Rand()	RAND()	RAND()SD	RAND()SD	angle(rad)	Anglew(deg)	pos angles	neg angles	#Pos rot	#NegRot	Cycle length	LL-strength(9)	CT, significant	#,Significant		Run number	Cycle time	SD	Significant,%	SignificantSD
	0	0.753431	0.10217	0.970732	-0.99195												1	7.04705	3.86775	0.125	0.353553		6.62435
	1	0.599195	0.0223869	0.344121	-1.26767	-0.591841	-33.9243	0	-33.9243	0	1						2	7.15694	1.71681	0.375	0.517549		6.80692
	2	0.498609	0.0435771	-0.0645288	-1.19444	-0.277733	-15.9197	0	-15.9197	0	1						3	30.205	40.4155	0.375	0.517549		6.4017
	3	0.0709372	0.289582	-1.80203	-0.34428	-2.34984	-134.693	0	-134.693	0	1						4	11.1749	10.5293	0.125	0.353553		5.10315
	4	0.614319	0.513181	0.405562	0.428449	1.95274	111.931	111.931	0	1	0						5	506.078	1366.61	0.125	0.353553		0
	5	0.255795	0.995051	-1.05101	2.09373	-3.13588	-179.748	0	-179.748	0	1	20.6563	0.333333	0	0		6	77.6853	145.719	0.125	0.353553		5.23527
	6	0.611251	0.52278	0.393098	0.461622	-0.913174	-52.3431	0	-52.3431	0	1	10.9399	0.333333	10.9399	1		7	127.012	236.011	0.375	0.517549		0
	7	0.568033	0.2569	0.217516	-0.457223	2.39688	137.389	137.389	0	1	0	23.2471	0.444444	0	0		8	7.53517	7.22141	0.25	0.46291		26.2669
	8	0.893458	0.540121	1.53962	0.521549	2.9674	170.092	170.092	0	1	0	78.6298	0.444444	0	0		9	7.48273	1.96281	0.625	0.517549		0
	9	0.396022	0.248141	-0.481308	-0.487493	-2.78478	-159.623	0	-159.623	0	1	470.745	0.444444	0	0		10	16.4467	20.8046	0.25	0.46291		6.63749
	10	0.543447	0.433845	0.117634	0.154273	-3.02204	-173.223	0	-173.223	0	1	3569.42	0.444444	0	0
	11	0.279674	0.00974273	-0.953993	-1.31137	2.45741	140.859	140.859	0	1	0	35.6907	0.444444	0	0		averge	79.7824	183.486	0.275	0.441023
	12	0.727929	0.147262	0.867125	-0.836119	-0.637379	-36.5345	0	-36.5345	0	1	8.59511	0.333333	8.59511	1
	13	0.866672	0.081717	1.43079	-1.06263	2.55148	146.251	146.251	0	1	0
	14	0.494368	0.723422	-0.0817578	1.15501	-2.99998	-171.959	0	-171.959	0	1						Summaries of Ten attempts
	15	0.742624	0.403921	0.926828	0.0508603	-2.51261	-144.023	0	-144.023	0	1						Only significant rotations
	16	0.0198912	0.577585	-2.00941	0.651021	-2.59535	-148.765	0	-148.765	0	1
	17	0.564148	0.807249	0.201736	1.44471							Cycle time		CT significant	2		1	2	3	4	5	6	7	8	9	10	Average of average
	average	0.514493	0.389204	2.59596e-16	0	SUM		706.521	-1250.76	5	11	527.241	average	5.46995			6.62435			3.06944		5.53634
	stdev	0.246143	0.289363	1	1							Stdev		Significant,%	0.25							4.9342
						LL-stren(2)	-1.29819		LL- stren(1)	-0.375		1239.07			0.46291			4.91926		3.47746
																		5.32962						46.1948
												527.241	1239.07	0.25	0.46291			4.51329						59.7865
																		5.85385	6.48677	8.76255				9.50383
																		10.3192	6.31663					10.0839		6.63749
																		9.90633						5.7653
																average	6.62435	6.80692	6.4017	5.10315	0	5.23527	0	26.2669	0	6.63749	6.30757	7.60699
Frozen series
																	Summaries of Ten attempts
	timeline	Raw series		Series normalized to unit standard deviation		Calculation of rotational angles; leading - lagging relations						Cycle length	LL-str	Test(small & large)			Cycle times for all
		Rand()	RAND()	RAND()SD	RAND()SD	angle(rad)	Anglew(deg)	pos angles	neg angles	#Pos rot	#NegRot	Cycle length	LL-strength(9)	CT, significant	#,Significant		Run number	Cycle time	SD	Significant,%	SignificantSD
	0	0.590247	0.991682	0.207214	1.90463												1	7.04705	3.86775	0.125	0.353553
	1	0.740259	0.142052	0.799367	-1.02449	2.79898	160.438	160.438	0	1	0						2	7.15694	1.71681	0.375	0.517549
	2	0.76418	0.332092	0.893794	-0.369327	0.397892	22.8071	22.8071	0	1	0						3	30.205	40.4155	0.375	0.517549
	3	0.706644	0.585072	0.666676	0.502828	2.38166	136.517	136.517	0	1	0						4	11.1749	10.5293	0.125	0.353553
	4	0.500981	0.159282	-0.145152	-0.965094	-1.25368	-71.8609	0	-71.8609	0	1						5	506.078	1366.61	0.125	0.353553
	5	0.0419542	0.259305	-1.9571	-0.62026	2.77436	159.026	159.026	0	1	0	4.17116	0.777778	0	0		6	77.6853	145.719	0.125	0.353553
	6	0.283566	0.0876735	-1.00337	-1.21197	1.82439	104.574	104.574	0	1	0	4.25167	0.777778	4.25167	1		7	127.012	236.011	0.375	0.517549
	7	0.456834	0.725178	-0.319418	0.985848	2.83773	162.659	162.659	0	1	0	3.64531	0.777778	0	0		8	7.53517	7.22141	0.25	0.46291
	8	0.430171	0.681082	-0.424667	0.833825	-1.05931	-60.7198	0	-60.7198	0	1	5.43147	0.666667	5.43147	1		9	7.48273	1.96281	0.625	0.517549
	9	0.093116	0.717494	-1.75515	0.959359	2.84816	163.256	163.256	0	1	0	3.98383	0.777778	0	0		10	16.4467	20.8046	0.25	0.46291
	10	0.98415	0.301094	1.7621	-0.476191	2.5424	145.73	145.73	0	1	0	4.05677	0.777778	0	0
	11	0.655781	0.869865	0.465903	1.48466	2.60913	149.555	149.555	0	1	0	5.38665	0.666667	0	0		averge	79.7824	183.486	0.275	0.441023
	12	0.679875	0.335993	0.561009	-0.355878	-2.71715	-155.747	0	-155.747	0	1	10.422	0.555556	0	0															Repaired series: entries corresponding to neg valuers
	13	0.443028	0.861929	-0.373914	1.4573	2.52764	144.884	144.884	0	1	0																			are replaced by the averages between neighbouring entries
	14	0.342951	0.0361757	-0.768956	-1.38951	2.51927	144.405	144.405	0	1	0						Summaries of Ten attempts
	15	0.761635	0.540345	0.883748	0.348631	-1.61525	-92.5862	0	-92.5862	0	1						Only significant rotations
	16	0.844157	0.442146	1.20949	0.0100893	-2.23173	-127.923	0	-127.923	0	1
	17	0.412515	0.389959	-0.494358	-0.169828										2		1	2	3	4	5	6	7	8	9	10	Average of average			RAND()	RAND()			angle(rad)	Pos Angles	CT-all	CT-PosAng
												CT-all		CT -significant																0.207214	1.90463
	average	0.537753	0.43922	3.39598e-16	-6.36746e-17	SUM		1493.85	-508.836	11	5	5.16861	average	0			0			3.06944		5.53634								0.799367	-1.02449	2.79898		2.79898	2.79898	4.48962	4.48962
	stdev	0.253333	0.290063	1	1							Stdev		Significant,%	0.25		0					4.9342								0.893794	-0.369327	0.397892		0.397892	0.397892	31.5824	31.5824
						LL-stren(2)	1.51658		LL- stren(1)	0.375		2.22038			0.46291		0	4.91926		3.47746										0.666676	0.502828	2.38166		2.38166	2.38166	5.2763	5.2763
																	0	5.32962						46.1948						-0.645213	-0.058716	-1.25368		-1.25368	1.25368	-10.0236	10.0236
												5.16861	2.22038	0.25	0.46291		0	4.51329						59.7865						-1.9571	-0.62026	2.77436		2.77436	2.77436	4.52946	4.52946
																	0	5.85385	6.48677	8.76255				9.50383						-1.00337	-1.21197	1.82439		1.82439	1.82439	6.88798	6.88798
																	0	10.3192	6.31663					10.0839		6.63749				-0.319418	0.985848	2.83773		2.83773	2.83773	4.42831	4.42831
																	0	9.90633						5.7653						-1.03728	0.972604	-1.05931		-1.05931	1.05931	-11.8628	11.8628
																	average	6.80692	6.4017	5.10315	0	5.23527	0	26.2669	0	6.63749	6.27238	8.06757		-1.75515	0.959359	2.84816		2.84816	2.84816	4.41211	4.41211
																														1.7621	-0.476191	2.5424		2.5424	2.5424	4.94272	4.94272
																														0.465903	1.48466	2.60913		2.60913	2.60913	4.81632	4.81632
																														0.0459941	1.47098	-2.71715		-2.71715	2.71715	-4.62484	4.62484
																														-0.373914	1.4573	2.52764		2.52764	2.52764	4.97159	4.97159
																														-0.768956	-1.38951	2.51927		2.51927	2.51927	4.9881	4.9881
																														-0.632657	-0.780667	-1.61525		-1.61525	1.61525	-7.77983	7.77983
																														-0.563508	-0.475248	-2.23173		-2.23173	2.23173	-5.63079	5.63079
																														-0.494358	-0.169828
																																	Average	1.07403	2.18367
																																	CT	11.7002	5.7547	2.58769	7.57792

## Sheet: Figure 2
Leaders and followers in repeated games: a novel method for their identification
Figure 2 Graphical presentation of Column and Row player's investment
	J3InvestRaw	J4InvRaw	timeline	J3Smoo0.1,2	J4Smo0.1,2	J3SSD	J4SSD	angle(rad)	Anglew(deg)	pos angles	neg angles	#Pos rot	#NegRot	r-value		StdevJ3	Stdev J4		AngleRaw
	60	0	1	2.1924	0.2635	0.615587	-0.741955
	100	100	2	2.2124	1.1323	0.648146	0.809985	0.211947	12.1488	12.1488	0	1	0						0.2321
	70	0	3	2.1666	1.3482	0.573587	1.19565	2.75523	157.93	157.93	0	1	0						2.7187
	50	100	4	2.0419	0.774	0.370584	0.169952	2.8777	164.95	164.95	0	1	0						2.8582
	100	0	5	2.3535	1.3482	0.877846	1.19565	2.97555	170.559	170.559	0	1	0						2.9688
	60	100	6	2.0321	0.9425	0.354631	0.470944	0.745513	42.7328	42.7328	0	1	0	0.308506		0.730298	0.693884		0.8017
	50	0	7	2.09	0.5056	0.448888	-0.309491	-1.69099	-96.9275	0	-96.9275	0	1	0.350599		0.720534	0.632915		-1.7026
	100	0	8	1.7767	0.5056	-0.0611416	-0.309491	-0.946251	-54.2391	0	-54.2391	0	1	0.436401		0.857673	0.629881		-0.9016
	0	100	9	1.2978	1.1111	-0.840755	0.772115	2.03563	116.682	116.682	0	1	0	0.350626		0.889214	0.557798		1.9519
	60	0	10	0.9507	0.5056	-1.40581	-0.309491	2.05222	117.633	117.633	0	1	0	0.348283		0.927534	0.781571		2.0913
	50	0	11	2.09	0.5056	0.448888	-0.309491	0.728812	41.7755	41.7755	0	1	0	0.284767		0.897139	0.807562		0.683
	100	100	12	2.8342	1.1111	1.66039	0.772115	-2.97561	-170.562	0	-170.562	0	1	0.257578		0.905314	0.77518		-2.9755
	100	0	13	2.4496	0.6741	1.03429	-0.00849923	-0.138036	-7.91224	0	-7.91224	0	1	0.452008		0.904266	0.842207		-0.1385
	20	0	14	1.4705	-0.1685	-0.559613	-1.51364	2.38483	136.698	136.698	0	1	0	0.305273		0.922784	0.841873		2.431
	70	0	15	1.9743	-0.1685	0.260537	-1.51364	1.37123	78.5991	78.5991	0	1	0	0.148953		1.01164	0.92527		1.3524
	100	0	16	2.1613	0.6741	0.564959	-0.00849923	0.385094	22.0736	22.0736	0	1	0	0.172138		1.52329	0.92527		0.4215
	20	100	17	2.0713	1.1111	0.418445	0.772115	2.11612	121.296	121.296	0	1	0	0.225196		1.56474	1.13461		2.0527
	100	0	18	1.5364	0.6741	-0.452332	-0.00849923	0.328152	18.8097	18.8097	0	1	0	0.172912		1.41185	1.54441		0.3334
	0	0	19	0.9132	-0.337	-1.46686	-1.81463	-1.64467	-94.2728	0	-94.2728	0	1	0.115529		1.35036	1.62745		-1.5622
	0	0	20	-0.4807	0.5056	-3.73602	-0.309491	-1.81093	-103.802	0	-103.802	0	1	0.0992075		1.39198	1.52691		-1.8989
	0	100	21	0.8411	1.6166	-1.58423	1.67509	-0.0368868	-2.11435	0	-2.11435	0	1	0.162667		1.40439	1.52691		-0.0363
	100	100	22	1.9209	2.4592	0.173605	3.18023	-2.09801	-120.258	0	-120.258	0	1	0.200312		1.35888	1.63478		-2.0354
	50	100	23	2.09	1.6166	0.448888	1.67509	-0.169248	-9.7013	0	-9.7013	0	1	0.164002		1.32738	1.62213		-0.1853
	60	0	24	2.1042	0.5056	0.472004	-0.309491	-0.0319238	-1.82987	0	-1.82987	0	1	0.166683		1.37916	1.63478		-0.035
	100	0	25	2.0892	-0.1685	0.447585	-1.51364	-1.55052	-88.8758	0	-88.8758	0	1	0.0781945		1.3579	1.49358		-1.5485
	20	0	26	1.6146	-0.1685	-0.325028	-1.51364	-1.02006	-58.4698	0	-58.4698	0	1	-0.0555524		0.759158	1.49358		-0.9778
	60	0	27	1.0468	0.6741	-1.24936	-0.00849923	-1.69422	-97.1124	0	-97.1124	0	1	0.115877		0.70651	1.42017		-1.7704
	40	100	28	2.0998	1.1111	0.464841	0.772115	-2.42099	-138.771	0	-138.771	0	1	-0.000350108		0.698045	1.04991		-2.4229
	100	0	29	1.8008	0.5056	-0.0219086	-0.309491	-1.14792	-65.7989	0	-65.7989	0	1	-0.221623		0.661642	0.896147		-1.1121
	10	0	30	1.3841	0.5056	-0.700265	-0.309491	-0.906215	-51.9443	0	-51.9443	0	1	-0.116987		0.603541	0.896147		-0.8607
	50	100	31	1.0085	0.9425	-1.31171	0.470944	-1.59769	-91.5794	0	-91.5794	0	1	-0.0163328		0.528201	0.755821		-1.687
	50	0	32	1.6093	1.3482	-0.333656	1.19565	-2.4211	-138.777	0	-138.777	0	1	-0.114495		0.560829	0.563285		-2.3973
	50	100	33	1.5132	0.9425	-0.4901	0.470944	0.21261	12.1868	12.1868	0	1	0	-0.188391		0.841449	0.585839		0.2326
	50	0	34	1.5132	0.5056	-0.4901	-0.309491	-1.5708	-90.038	0	-90.038	0	1	-0.278149		0.854161	0.570886		-1.5708
	50	0	35	1.393	0.5056	-0.685777	-0.309491	-2.19712	-125.939	0	-125.939	0	1	-0.360212		0.856245	0.585839		-2.2418
	50	100	36	1.8737	1.1111	0.0967672	0.772115	-1.51621	-86.9094	0	-86.9094	0	1	-0.254437		0.837688	0.563285		-1.4301
	100	0	37	2.9063	0.5056	1.77776	-0.309491	-2.56985	-147.304	0	-147.304	0	1	-0.0789284		0.74691	0.781571		-2.6112
	100	0	38	2.1853	0.5056	0.604029	-0.309491	-0.81739	-46.8528	0	-46.8528	0	1	-0.048064		0.774169	0.75834		-0.771
	0	100	39	1.5621	1.1111	-0.410495	0.772115	2.67705	153.449	153.449	0	1	0	-0.00941758		0.774169	0.821529		2.657
	100	0	40	1.7046	0.6741	-0.178515	-0.00849923	0.127985	7.33612	7.33612	0	1	0	-0.0106544		0.78008	0.830443		0.1371
	50	0	41	2.114	-0.1685	0.487958	-1.51364	-2.23868	-128.321	0	-128.321	0	1	-0.0171561		0.745447	0.905402		-2.2527
	50	0	42	1.393	4.6074e-14	-0.685777	-1.21265	2.39828	137.469	137.469	0	1	0	0.144729		0.75442	0.830443		2.42
	50	0	43	1.5132	-0.1685	-0.4901	-1.51364	2.61712	150.013	150.013	0	1	0	0.245911		0.440206	0.830443		2.579
	50	0	44	1.4651	0.6741	-0.568403	-0.00849923	-0.555888	-31.8635	0	-31.8635	0	1	-0.0924947		0.562307	0.905402		-0.6011
	50	100	45	1.7295	1.1111	-0.13798	0.772115	-2.81009	-161.075	0	-161.075	0	1	-0.0262443		0.79902	0.844194		-2.7863
	70	0	46	1.6138	0.5056	-0.326331	-0.309491	1.74321	99.9207	99.9207	0	1	0						1.7596
	40	0	47	1.9075	0.5056	0.151791	-0.309491	0.824645	47.2687	47.2687	0	1	0						0.7783
	100	100	48	2.5217	1.1111	1.15166	0.772115	-1.64836	-94.4837	0	-94.4837	0	1						-1.5556
	100	0	49	2.8964	0.7424	1.76165	0.113505	-0.493424	-28.2831	0	-28.2831	0	1						-0.5163
	100	0	50	3.1638	-0.1976	2.19695	-1.56562
		average		1.81426	0.678858	4.79616e-16	1.68754e-16
		stdev		0.614279	0.559816	1	1

## Sheet: Figure 3 a & b
Leaders and followers in repeated games: a novel method for their identification
	Pair 2
	Payoff
timelin	J3Gain	J4Gain	J3+J4	Ave(odde)	Ave(even)
1	0	190	190	27.5	72.5
2	190	0	190	76.25	23.75
3	0	190	190	73.75	71.25
4	0	10	10	48.75	96.25
5	0	190	190	28.75	71.25
6	190	0	190	51.25	71.25
7	0	190	190	75	25
8	0	190	190	0	167.5
9	0	10	10	1.25	98.75
10	10	0	10	3.75	73.75
11	0	190	190	51.25	48.75
12	190	0	190	72.5	72.5
13	0	190	190	26.25	96.25
14	10	0	10	50	95
15	0	190	190	26.25	96.25
16	0	190	190	50	95
17	0	10	10	26.25	73.75
18	0	190	190	50	95
19	10	0	10	28.75	48.75
20	10	0	10	53.75	1.25
21	0	10	10	6.25	26.25
22	190	0	190	28.75	26.25
23	190	0	190	28.75	48.75
24	10	0	10	5	50
25	0	190	190	27.5	72.5
26	10	0	10	6.25	48.75
27	0	190	190	27.5	50
28	0	10	10	26.25	73.75
29	0	190	190	3.75	118.75
30	0	190	190	3.75	73.75
31	0	10	10	5	5
32	10	0	10	27.5	50
33	190	0	190	73.75	26.25
34	0	190	190	51.25	71.25
35	0	190	190	5	50
36	0	10	10	25	97.5
37	0	190	190	25	97.5
38	0	190	190	26.25	96.25
39	0	10	10	28.75	48.75
40	0	190	190	25	97.5
41	10	0	10	27.5	72.5
42	10	0	10	27.5	72.5
43	0	190	190	26.25	96.25
44	0	190	190	27.5	72.5
45	190	0	190	75	47.5
46	0	190	190	3.75	51.25
47	0	190	190	27.5	95
48	190	0	190	27.5	27.5
49	0	190	190	2.5	97.5
50	0	190	190	23.75	143.75

## Sheet: Figure 3 c & d
Leaders and followers in repeated games: a novel method for their identification
Figure 3. Leader -follower, LF- relationships compared with investment on Up for Row player and investment on Left for column player
	AngleRaw		J3InvSm0.4	J4InvSm0.4	J3InvSm0.4	J4 InvS0.4,2		J3GaSm0.4	J4GaiSm0.4	J3PaySm0.4	J4 PayS0.4,2
			68.4434	42.6968	6.76403	5.2305		56.9465	107.617	4.05028	4.21785
	0.2321		69.7076	42.6881	6.88896	5.22944		54.517	108.379	3.87748	4.24773
	2.7187		70.5906	42.438	6.97623	5.1988		52.0316	108.78	3.70071	4.26343
	2.8582		71.1041	41.9411	7.02698	5.13793		49.4921	108.842	3.52009	4.26588
	2.9688		71.2623	41.1917	7.04261	5.04612		46.9007	108.596	3.33578	4.25621
	0.8017		71.0827	40.1834	7.02486	4.9226		44.2608	108.072	3.14802	4.23569
	-1.7026		70.5875	38.9101	6.97592	4.76662		41.5772	107.311	2.95715	4.20585
	-0.9016		69.805	37.3668	6.89859	4.57756		38.8573	106.356	2.7637	4.16844
	1.9519		68.7723	35.5516	6.79653	4.35519		36.1116	105.26	2.56841	4.12548
	2.0913		67.5391	33.4697	6.67466	4.10015		33.3555	104.081	2.37239	4.07928
	0.683		66.3365	31.3521	6.55581	3.84074		30.4806	103.164	2.16791	4.04334
	-2.9755		65.4984	21.9717	6.47298	2.69161		23.4976	109.986	1.67125	4.31072
	-0.1385		61.6691	20.7909	6.09455	2.54696		20.6668	103.479	1.46991	4.05566
	2.431		59.3924	16.0291	5.86955	1.96362		11.6765	105.758	0.830483	4.14502
	1.3524		55.2924	23.9489	5.46436	2.93382		13.979	94.873	0.994247	3.71838
	0.4215		52.9393	26.0128	5.23181	3.18666		16.5075	84.6219	1.17408	3.3166
	2.0527		53.1102	33.9584	5.2487	4.16002		31.1388	73.4854	2.21473	2.88013
	0.3334		50.3636	35.5665	4.97726	4.35702		35.7549	64.4474	2.54304	2.5259
	-1.5622		52.143	31.5219	5.15311	3.86154		38.9526	68.0912	2.77048	2.66871
	-1.8989		45.24	39.3891	4.47091	4.8253		40.563	52.9708	2.88502	2.0761
	-0.0363		46.6501	40.6124	4.61027	4.97516		41.1622	39.5163	2.92763	1.54877
	-2.0354		45.2418	35.9093	4.47109	4.39901		39.4943	49.4695	2.809	1.93887
	-0.1853		47.5231	42.8966	4.69655	5.25498		48.7095	48.8917	3.46443	1.91622
	-0.035		50.8753	38.8917	5.02783	4.76437		38.9572	59.6359	2.7708	2.33732
	-1.5485		49.6345	39.6204	4.90521	4.85363		40.2404	50.6776	2.86207	1.98622
	-0.9778		51.2547	38.737	5.06533	4.74541		39.323	56.8929	2.79682	2.22982
	-1.7704		55.2212	32.1047	5.45732	3.93293		36.8019	76.0347	2.61751	2.98004
	-2.4229		52.2705	37.4367	5.16571	4.58612		32.8364	75.8738	2.33547	2.97374
	-1.1121		55.1935	36.3134	5.45459	4.44851		27.6333	89.1433	1.9654	3.49381
	-0.8607		57.2364	29.5665	5.65648	3.622		22.119	100.828	1.5732	3.95179
	-1.687		52.7733	28.0325	5.2154	3.43408		16.0258	100.941	1.13982	3.9562
	-2.3973		50.4673	32.278	4.98751	3.95416		8.4793	109.614	0.603084	4.29614
	0.2326		54.1168	37.1004	5.34818	4.54492		13.9292	113.269	0.990705	4.43937
	-1.5708		55.1384	42.2533	5.44914	5.17617		23.0299	104.288	1.63799	4.08739
	-2.2418		56.6465	40.6305	5.59818	4.97737		22.3493	95.1417	1.58958	3.72891
	-1.4301		60.8061	33.0931	6.00926	4.05402		12.2241	107.259	0.869431	4.20381
	-2.6112		59.0985	30.5392	5.8405	3.74116		14.3563	97.565	1.02108	3.82389
	-0.771		60.8519	26.7575	6.01379	3.27788		15.4562	101.046	1.09931	3.96033
	2.657		58.2034	24.5945	5.75204	3.01291		8.0359	103.715	0.571548	4.06494
	0.1371		60.1981	22.8554	5.94917	2.79986		12.4875	106.746	0.888165	4.18371
	-2.2527		57.6003	20.2612	5.69244	2.48207		16.5758	113.107	1.17894	4.43302
	2.42		58.9873	19.5501	5.82951	2.39495		19.8055	116.44	1.40865	4.56367
	2.579		61.0205	19.2172	6.03045	2.35417		23.3657	119.99	1.66187	4.70278
	-0.6011		63.6616	19.2642	6.29146	2.35993		27.2725	123.656	1.93974	4.84648
	-2.7863		66.8767	19.7012	6.6092	2.41346		31.5568	127.358	2.24446	4.99157
	1.7596		70.6367	20.5415	6.98078	2.5164		36.2541	131.027	2.57855	5.13538
	0.7783		74.9172	21.7986	7.40381	2.6704		41.3987	134.607	2.94445	5.27568
	-1.5556		79.6977	23.4855	7.87625	2.87705		47.0216	138.05	3.34438	5.41063
	-0.5163		84.9612	25.6137	8.39643	3.13777		53.1506	141.316	3.7803	5.53865
			90.6933	28.1936	8.96291	3.45381		59.8095	144.373	4.25391	5.65844
		stdev	10.1187	8.16304	1	1		14.0599	25.5146	1	1

## Sheet: Figure 4
Leaders and followers in repeated games: a novel method for their identification
Figure 4 -not included in the manuscript
Period	AngleRaw	AngleS0.1,2	AngleS0.2,2	AngleS0.4,2
1		-2.9877	2.2685	1.7762
2	0.2321	0.3311	1.9688	1.6563
3	2.7187	2.4023	1.7071	1.5346
4	2.8582	3.1746	1.4593	1.4115
5	2.9688	2.6619	1.1883	1.2875
6	0.8017	1.0666	0.8376	1.1632
7	-1.7026	-1.2054	0.2023	1.0395
8	-0.9016	-1.0726	0.4101	0.9177
9	1.9519	1.3013	0.3735	0.7995
10	2.0913	2.2505	0.3022	0.6876
11	0.683	0.5871	0.3404	0.5859
12	-2.9755	-1.7818	0.1761	0.4058
13	-0.1385	-1.0615	-0.0612	0.4793
14	2.431	1.9696	0.4922	0.4663
15	1.3524	1.8705	1.3317	0.4843
16	0.4215	0.751	1.6795	0.4595
17	2.0527	1.2457	0.7524	0.1944
18	0.3334	0.7667	0.002542	-0.0467
19	-1.5622	-1.3253	-0.65	-0.1181
20	-1.8989	-1.8115	-1.1366	-0.2496
21	-0.0363	-0.8636	-1.2669	-0.4604
22	-2.0354	-0.983	-0.9878	-0.8655
23	-0.1853	-0.9426	-0.6602	-1.0991
24	-0.035	-0.0301	-0.6428	-1.2825
25	-1.5485	-1.037	-1.0629	-1.3384
26	-0.9778	-1.4484	-1.2917	-1.3694
27	-1.7704	-1.5652	-1.6243	-1.3045
28	-2.4229	-2.174	-1.5979	-1.2323
29	-1.1121	-1.5246	-1.6747	-1.3732
30	-0.8607	-0.8632	-1.5354	-1.6894
31	-1.687	-1.5241	-1.2464	-1.6664
32	-2.3973	-1.9572	-1.2321	-1.5874
33	0.2326	-0.8284	-1.3194	-1.6193
34	-1.5708	-0.8112	-1.5601	-1.5256
35	-2.2418	-2.194	-1.9155	-1.2584
36	-1.4301	-1.9045	-1.66	-0.8336
37	-2.6112	-1.9269	-1.0957	-0.7193
38	-0.771	-0.9667	-0.6395	-0.5719
39	2.657	1.6285	-0.1636	-0.2348
40	0.1371	0.9667	0.5452	0.0198
41	-2.2527	-1.3065	1.17	0.1237
42	2.42	0.84	0.5966	0.1826
43	2.579	2.7393	0.1856	0.1988
44	-0.6011	-0.0095951	0.4838	0.1739
45	-2.7863	-2.0034	0.2765	0.109
46	1.7596	0.0865	0.1203	0.0052357
47	0.7783	1.3481	-0.126	-0.1368
48	-1.5556	-0.9106	-0.4769	-0.3164
49	-0.5163	-0.7183	-0.9405	-0.5331
50		0.6059	-1.5222	-0.7865
